# Supplementary material for: Multi-omics integration analysis identifies novel genes for alcoholism with potential overlap with neurodegenerative diseases
Source: Nat Commun. 2021 Aug 20;12:5071. doi: 10.1038/s41467-021-25392-y (PMC8379159; doi:10.1038/s41467-021-25392-y)
Supplement: Supplementary file 4 — Supplementary Data 1 [file 41467_2021_25392_MOESM4_ESM.xlsx]

## Sheet: Sheet1
Supplementary Data 1: Brain eQTL and mQTL datasets used for SMR analysis
Study	Brain Region	Data type	N	Data
Kapoor (unpublished)	Frontal Cortex	eQTL	1920	COGA-INIA + ROSMAP + PsychEncode
Qi et al, (2018)	Frontal Cortex	mQTL	994	Jaffe et al (2016) + ROSMAP
O'Brien et al (2018)	Fetal brain	eQTL	120	Brien et al
Hannon et al (2016)	Fetal brain	mQTL	166	Hannon et al
