# Supplementary material for: Multi-omics integration analysis identifies novel genes for alcoholism with potential overlap with neurodegenerative diseases
Source: Nat Commun. 2021 Aug 20;12:5071. doi: 10.1038/s41467-021-25392-y (PMC8379159; doi:10.1038/s41467-021-25392-y)
Supplement: Supplementary file 5 — Supplementary Data 2 [file 41467_2021_25392_MOESM5_ESM.xlsx]

## Sheet: Table 2a  AUD GWAS
Supplementary Data 2: LDSC analysis of AUD GWAS with multi-tissue chromatin marks
Summary statistics presented in the table is dervived using partitioned heritability analysis as implemented in LDSC software. P-values presented here are not corrected for multiple tests. Test was perfromed on at total of 492 annotations. The multiple test correction threshold according to Bonferroni correction will be 0.05/ 492 = 1.01E10-4
Name	Coefficient	Coefficient_std_error	Coefficient_P_value
Fetal_Brain_Male__H3K4me1	2.90476e-08	6.6432e-09	6.14086e-06
Fetal_Brain_Female__H3K4me3	1.06036e-07	2.72127e-08	4.87797e-05
Fetal_Brain_Female__DNase	6.15954e-08	1.74058e-08	0.000200992
Fetal_Brain_Male__DNase	5.94439e-08	1.68451e-08	0.000208692
Brain_Germinal_Matrix__H3K4me3	1.10263e-07	3.20313e-08	0.000288338
Brain_Germinal_Matrix__H3K4me1	7.08677e-08	2.2529e-08	0.000828656
Fetal_Brain_Female__H3K4me1	3.66013e-08	1.17198e-08	0.000895012
Ganglion_Eminence_derived_primary_cultured_neurospheres__H3K4me3	7.04746e-08	2.3857e-08	0.00156824
Foreskin_Fibroblast_Primary_Cells_skin01__H3K4me3	4.24189e-08	1.4718e-08	0.00197514
Mammary_ENTEX__H3K4me3	6.11204e-08	2.22533e-08	0.003011
Brain_Dorsolateral_Prefrontal_Cortex__H3K27ac	2.45883e-08	9.71464e-09	0.00568602
Fetal_Adrenal_Gland__DNase	4.158e-08	1.68144e-08	0.00670137
Foreskin_Fibroblast_Primary_Cells_skin02__H3K4me3	2.59511e-08	1.1115e-08	0.00977748
Brain_Dorsolateral_Prefrontal_Cortex__H3K9ac	4.81441e-08	2.17323e-08	0.0133689
Brain_Dorsolateral_Prefrontal_Cortex__H3K4me1	2.78828e-08	1.3279e-08	0.0178746
skeletal_muscle_ENTEX__H3K4me1	8.6657e-09	4.32462e-09	0.0225453
Brain_Cingulate_Gyrus__H3K9ac	3.73343e-08	1.93885e-08	0.0270778
Brain_Anterior_Caudate__H3K27ac	1.55978e-08	8.57666e-09	0.034484
Ganglion_Eminence_derived_primary_cultured_neurospheres__H3K4me1	2.5113e-08	1.41244e-08	0.0377025
Brain_Dorsolateral_Prefrontal_Cortex__H3K4me3	5.21315e-08	3.1488e-08	0.0489013
Sigmoid_Colon__H3K4me1	4.14779e-08	2.52133e-08	0.049977
Foreskin_Melanocyte_Primary_Cells_skin01__H3K4me3	3.58238e-08	2.20568e-08	0.052171
Brain_Angular_Gyrus__H3K9ac	3.14322e-08	2.03185e-08	0.0609344
Psoas_Muscle__H3K4me1	1.87063e-08	1.21046e-08	0.0611265
Primary_B_cells_from_peripheral_blood__H3K27ac	1.98588e-08	1.31794e-08	0.0659301
Brain_Inferior_Temporal_Lobe__H3K27ac	1.18737e-08	7.88823e-09	0.0661304
Fetal_Brain_Male__H3K4me3	8.69155e-08	5.77874e-08	0.0662836
Spleen_ENTEX__H3K4me3	1.35311e-08	9.0089e-09	0.0665523
Brain_Anterior_Caudate__H3K4me3	4.08893e-08	2.72854e-08	0.0669914
skeletal_muscle_ENTEX__H3K4me3	1.87777e-08	1.25821e-08	0.0677953
Brain_Angular_Gyrus__H3K4me3	4.12595e-08	2.83621e-08	0.0728706
Brain_Angular_Gyrus__H3K27ac	1.38206e-08	9.70954e-09	0.0773096
Brain_Inferior_Temporal_Lobe__H3K9ac	2.39426e-08	1.68853e-08	0.0781029
Brain_Cingulate_Gyrus__H3K4me3	4.27383e-08	3.09975e-08	0.083983
Foreskin_Keratinocyte_Primary_Cells_skin03__H3K4me3	3.09912e-08	2.27641e-08	0.0866926
Brain_Anterior_Caudate__H3K4me1	1.67446e-08	1.26297e-08	0.0924515
Mammary_ENTEX__H3K36me3	9.27712e-09	7.021e-09	0.0931942
NHLF_Lung_Fibroblast_Primary_Cells__H3K4me3	4.21066e-08	3.22e-08	0.0954943
Foreskin_Fibroblast_Primary_Cells_skin02__H3K27ac	1.19124e-08	9.2496e-09	0.0988934
Brain_Cingulate_Gyrus__H3K27ac	1.07368e-08	8.46594e-09	0.102357
liver_ENTEX__H3K27ac	9.08017e-09	7.19071e-09	0.103337
Lung__H3K36me3	1.43377e-08	1.14717e-08	0.10568
Brain_Anterior_Caudate__H3K9ac	2.81016e-08	2.25776e-08	0.106627
Osteoblast_Primary_Cells__H3K4me3	2.64868e-08	2.1339e-08	0.107258
Primary_B_cells_from_peripheral_blood__DNase	2.09282e-08	1.6922e-08	0.108091
Right_Ventricle__H3K36me3	1.31713e-08	1.08451e-08	0.112281
Ovary__DNase	2.03495e-08	1.69493e-08	0.114952
Liver__H3K36me3	1.55973e-08	1.29995e-08	0.115101
NHLF_Lung_Fibroblast_Primary_Cells__H3K36me3	1.80498e-08	1.50661e-08	0.115451
Lung_ENTEX__H3K36me3	8.38953e-09	7.14478e-09	0.120154
Primary_B_cells_from_peripheral_blood__H3K4me1	7.53054e-09	6.44045e-09	0.12115
Fetal_Adrenal_Gland__H3K27ac	8.15642e-09	7.01469e-09	0.122463
NHLF_Lung_Fibroblast_Primary_Cells__H3K4me1	1.38673e-08	1.19407e-08	0.122751
Ganglion_Eminence_derived_primary_cultured_neurospheres__H3K36me3	9.87769e-09	8.54414e-09	0.123825
liver_ENTEX__H3K36me3	2.58081e-08	2.27369e-08	0.128172
liver_ENTEX__H3K4me3	2.8287e-08	2.52561e-08	0.131355
Esoph-Muscularis_ENTEX__H3K36me3	1.03268e-08	9.27568e-09	0.132786
Esoph-Mucosa_ENTEX__H3K4me3	2.16137e-08	1.96193e-08	0.135307
NHEK-Epidermal_Keratinocyte_Primary_Cells__H3K4me3	1.97615e-08	1.81191e-08	0.137715
Fetal_Kidney__DNase	1.83251e-08	1.70068e-08	0.140625
Cortex_derived_primary_cultured_neurospheres__H3K36me3	9.95881e-09	9.44766e-09	0.145918
Brain_Cingulate_Gyrus__H3K4me1	1.12628e-08	1.06963e-08	0.14618
Left_Ventricle__H3K36me3	1.30419e-08	1.24941e-08	0.14828
Fetal_Lung__H3K9ac	2.51845e-08	2.45765e-08	0.152743
Small_Intestine__H3K4me1	1.83563e-08	1.81456e-08	0.155863
Fetal_Adrenal_Gland__H3K4me1	7.24272e-09	7.17048e-09	0.15623
Foreskin_Keratinocyte_Primary_Cells_skin02__H3K4me3	2.867e-08	2.87873e-08	0.159643
Brain_Inferior_Temporal_Lobe__H3K4me1	1.30815e-08	1.31455e-08	0.159836
Brain_Angular_Gyrus__H3K4me1	1.18775e-08	1.21014e-08	0.163174
Spleen__H3K36me3	8.75819e-09	9.00129e-09	0.165278
Fetal_Intestine_Small__H3K4me1	7.78365e-09	8.0136e-09	0.165698
Placenta_Amnion__H3K36me3	7.09508e-09	7.39005e-09	0.168506
Brain_Substantia_Nigra__H3K4me1	9.70387e-09	1.02014e-08	0.170744
Brain_Hippocampus_Middle__H3K27ac	8.07375e-09	8.48897e-09	0.17078
Brain_Substantia_Nigra__H3K9ac	1.91532e-08	2.02708e-08	0.172363
Foreskin_Keratinocyte_Primary_Cells_skin03__H3K4me1	6.18642e-09	6.54985e-09	0.172454
Primary_B_cells_from_peripheral_blood__H3K36me3	6.1132e-09	6.56873e-09	0.176017
skeletal_muscle_ENTEX__H3K27ac	3.47115e-09	3.74604e-09	0.177062
Spleen_ENTEX__H3K27ac	4.61205e-09	5.01216e-09	0.178741
Small_Intestine__H3K27ac	1.25744e-08	1.37921e-08	0.180961
NHLF_Lung_Fibroblast_Primary_Cells__H3K9ac	2.40495e-08	2.71807e-08	0.188132
Cortex_derived_primary_cultured_neurospheres__H3K4me3	3.04597e-08	3.45303e-08	0.188858
Pancreatic_Islets__H3K27ac	1.86573e-08	2.14309e-08	0.191992
Foreskin_Keratinocyte_Primary_Cells_skin02__H3K4me1	8.71935e-09	1.00317e-08	0.192373
Adipose_Nuclei__H3K36me3	7.56974e-09	9.00582e-09	0.200303
Liver__H3K27ac	1.10386e-08	1.32295e-08	0.202031
Heart-Atrial_ENTEX__H3K27ac	5.61628e-09	6.73532e-09	0.202181
Stomach_ENTEX__H3K36me3	5.01979e-09	6.07358e-09	0.204262
Ovary__H3K4me1	8.30827e-09	1.011e-08	0.2056
Adipose_Nuclei__H3K4me1	6.07466e-09	7.3948e-09	0.205687
Esoph-Mucosa_ENTEX__H3K4me1	5.9583e-09	7.29362e-09	0.206987
Brain_Hippocampus_Middle__H3K4me1	7.18515e-09	8.84123e-09	0.208199
Brain_Inferior_Temporal_Lobe__H3K4me3	2.29483e-08	2.82882e-08	0.208616
Foreskin_Melanocyte_Primary_Cells_skin01__H3K36me3	1.08709e-08	1.35079e-08	0.210473
Liver__H3K9ac	3.39349e-08	4.30855e-08	0.21546
Fetal_Kidney__H3K36me3	2.10446e-08	2.67533e-08	0.215754
Primary_Natural_Killer_cells_from_peripheral_blood__H3K27ac	7.12261e-09	9.11364e-09	0.217245
Fetal_Adrenal_Gland__H3K4me3	2.73572e-08	3.502e-08	0.217346
Cortex_derived_primary_cultured_neurospheres__H3K4me1	7.13216e-09	9.48088e-09	0.225945
Adipose_Nuclei__H3K27ac	4.7508e-09	6.34136e-09	0.226876
Spleen_ENTEX__H3K36me3	3.17638e-09	4.25017e-09	0.227425
Esoph-Muscularis_ENTEX__H3K4me3	1.69615e-08	2.29741e-08	0.23017
Primary_mononuclear_cells_from_peripheral_blood__H3K36me3	4.65892e-09	6.4009e-09	0.233352
Right_Atrium__H3K27ac	8.18369e-09	1.1486e-08	0.238081
Rectal_Mucosa_Donor_29__H3K4me1	1.17453e-08	1.69771e-08	0.244521
Adrenal_gland_ENTEX__H3K27ac	4.20911e-09	6.11001e-09	0.245447
Skeletal_Muscle_Male__H3K36me3	7.71705e-09	1.12885e-08	0.247107
Uterus_ENTEX__H3K27ac	5.3278e-09	8.00222e-09	0.252773
NHLF_Lung_Fibroblast_Primary_Cells__H3K27ac	7.32619e-09	1.10088e-08	0.25287
Fetal_Muscle_Leg__H3K36me3	6.17061e-09	9.48105e-09	0.257576
Pancreas__H3K4me1	6.14448e-09	9.46292e-09	0.258065
Brain_Hippocampus_Middle__H3K4me3	1.68267e-08	2.69052e-08	0.265851
Heart-LV_ENTEX__H3K36me3	7.18798e-09	1.16415e-08	0.268471
SI-Term-Ileum_ENTEX__H3K27ac	4.2885e-09	6.94673e-09	0.268505
Vagina_ENTEX__H3K4me3	2.07376e-08	3.38569e-08	0.270101
Liver__H3K4me1	4.96781e-09	8.13702e-09	0.270759
Gastric__H3K4me1	6.97396e-09	1.16892e-08	0.275382
Colonic_Mucosa__H3K36me3	7.51223e-09	1.27446e-08	0.277781
Mammary_ENTEX__H3K27ac	5.301e-09	9.0102e-09	0.278154
Adrenal_gland_ENTEX__H3K4me3	1.19486e-08	2.06572e-08	0.28149
Psoas_Muscle__H3K27ac	8.21573e-09	1.43078e-08	0.282912
Primary_B_cells_from_cord_blood__H3K4me1	4.73582e-09	8.38984e-09	0.286217
Duodenum_Mucosa__H3K4me1	6.53603e-09	1.20142e-08	0.293212
Primary_Natural_Killer_cells_from_peripheral_blood__H3K36me3	3.91655e-09	7.22078e-09	0.293771
Breast_variant_Human_Mammary_Epithelial_Cells_(vHMEC)__H3K4me1	4.78775e-09	8.88211e-09	0.294932
Brain_Substantia_Nigra__H3K27ac	4.2277e-09	8.00345e-09	0.298668
NHEK-Epidermal_Keratinocyte_Primary_Cells__H3K36me3	4.01139e-09	7.77122e-09	0.302863
Placenta__DNase	6.9819e-09	1.35639e-08	0.303367
Primary_T_helper_memory_cells_from_peripheral_blood_2__H3K36me3	6.18282e-09	1.21556e-08	0.305503
Fetal_Muscle_Trunk__H3K36me3	5.09118e-09	1.00579e-08	0.306363
Placenta__H3K36me3	4.12196e-09	8.49986e-09	0.313858
Brain_Germinal_Matrix__H3K36me3	5.5807e-09	1.15751e-08	0.314856
HMEC_Mammary_Epithelial_Primary_Cells__H3K4me3	1.2873e-08	2.72573e-08	0.318365
Duodenum_Mucosa__H3K36me3	8.21732e-09	1.7778e-08	0.321962
NHDF-Ad_Adult_Dermal_Fibroblast_Primary_Cells__H3K27ac	5.81139e-09	1.28717e-08	0.32582
Breast_Myoepithelial_Primary_Cells__H3K4me3	1.0018e-08	2.22424e-08	0.326211
Brain_Dorsolateral_Prefrontal_Cortex__H3K36me3	5.59518e-09	1.25767e-08	0.328201
Foreskin_Fibroblast_Primary_Cells_skin02__H3K4me1	3.19507e-09	7.21493e-09	0.32894
Pancreatic_Islets__H3K9ac	1.46184e-08	3.33376e-08	0.330513
Colon_Smooth_Muscle__H3K4me1	2.90832e-09	6.6761e-09	0.331552
HMEC_Mammary_Epithelial_Primary_Cells__H3K27ac	4.93592e-09	1.14494e-08	0.333195
Brain_Substantia_Nigra__H3K4me3	1.45875e-08	3.40344e-08	0.334104
Esophagus__H3K36me3	4.13384e-09	9.84703e-09	0.337314
Brain_Cingulate_Gyrus__H3K36me3	4.78642e-09	1.17394e-08	0.341739
Foreskin_Fibroblast_Primary_Cells_skin01__DNase	6.55155e-09	1.6105e-08	0.342077
Aorta__H3K4me1	8.15848e-09	2.00579e-08	0.342097
NHEK-Epidermal_Keratinocyte_Primary_Cells__H3K4me1	2.4288e-09	6.50845e-09	0.354508
Liver__H3K4me3	8.56599e-09	2.35986e-08	0.358307
Foreskin_Fibroblast_Primary_Cells_skin01__H3K27ac	3.64465e-09	1.00616e-08	0.358589
Primary_T_cells_from_cord_blood__DNase	7.72394e-09	2.13249e-08	0.3586
NHDF-Ad_Adult_Dermal_Fibroblast_Primary_Cells__H3K9ac	7.4613e-09	2.08915e-08	0.360492
Foreskin_Fibroblast_Primary_Cells_skin01__H3K4me1	2.18983e-09	6.24643e-09	0.362954
Primary_hematopoietic_stem_cells_G-CSF-mobilized_Male__DNase	7.39228e-09	2.10935e-08	0.362999
Primary_Natural_Killer_cells_from_peripheral_blood__DNase	5.84124e-09	1.71155e-08	0.366445
Primary_T_killer_memory_cells_from_peripheral_blood__H3K36me3	3.79721e-09	1.1454e-08	0.370127
Heart-LV_ENTEX__H3K27ac	1.96891e-09	6.00102e-09	0.371419
Spleen__H3K4me3	6.26386e-09	1.92039e-08	0.372146
Pancreas__H3K36me3	3.74737e-09	1.15899e-08	0.373223
Right_Atrium__H3K36me3	6.73734e-09	2.12459e-08	0.375579
Adipose_Nuclei__H3K9ac	5.66362e-09	1.79078e-08	0.375901
Esoph-Muscularis_ENTEX__H3K4me1	2.23327e-09	7.16363e-09	0.377615
Colonic_Mucosa__H3K4me1	4.89948e-09	1.57436e-08	0.377823
Rectal_Mucosa_Donor_29__H3K4me3	7.18742e-09	2.33406e-08	0.379066
Fetal_Brain_Female__H3K36me3	2.64725e-09	8.65486e-09	0.379852
Gastric__H3K36me3	2.76977e-09	9.10772e-09	0.380521
Stomach_ENTEX__H3K4me3	6.3437e-09	2.12532e-08	0.382667
Fetal_Lung__H3K36me3	2.41838e-09	8.40046e-09	0.386717
Heart-Atrial_ENTEX__H3K36me3	2.29765e-09	8.28388e-09	0.390751
Small_Intestine__DNase	4.43782e-09	1.63894e-08	0.393283
Primary_hematopoietic_stem_cells__H3K4me3	8.04904e-09	3.10621e-08	0.397768
Right_Ventricle__H3K4me1	2.68902e-09	1.03855e-08	0.397848
HMEC_Mammary_Epithelial_Primary_Cells__H3K9ac	4.56555e-09	1.8093e-08	0.40039
Skeletal_Muscle_Female__H3K9ac	4.3586e-09	1.74153e-08	0.401188
Foreskin_Fibroblast_Primary_Cells_skin02__H3K36me3	1.69091e-09	6.95205e-09	0.403916
Stomach_ENTEX__H3K4me1	1.83419e-09	7.76412e-09	0.406623
Primary_T_cells_from_peripheral_blood__DNase	3.53798e-09	1.53291e-08	0.408735
Lung_ENTEX__H3K27ac	1.31012e-09	5.795e-09	0.41057
Primary_T_regulatory_cells_from_peripheral_blood__H3K36me3	1.31685e-09	5.9381e-09	0.412249
Fetal_Adrenal_Gland__H3K36me3	1.81399e-09	8.31963e-09	0.4137
Right_Ventricle__H3K4me3	6.40711e-09	3.05077e-08	0.416828
Primary_T_killer_memory_cells_from_peripheral_blood__H3K27ac	2.81134e-09	1.41389e-08	0.421195
Brain_Substantia_Nigra__H3K36me3	3.27329e-09	1.73841e-08	0.425324
Breast_Myoepithelial_Primary_Cells__H3K4me1	1.37521e-09	7.31418e-09	0.425431
Esoph-GJ_ENTEX__H3K4me1	1.15702e-09	6.55197e-09	0.429915
Pancreatic_Islets__H3K4me1	1.67244e-09	9.63655e-09	0.431109
NHDF-Ad_Adult_Dermal_Fibroblast_Primary_Cells__H3K4me3	5.40151e-09	3.12335e-08	0.431349
Duodenum_Smooth_Muscle__H3K4me1	1.96823e-09	1.19877e-08	0.434792
Vagina_ENTEX__H3K27ac	1.12564e-09	7.08979e-09	0.436925
Osteoblast_Primary_Cells__H3K4me1	1.32569e-09	8.42515e-09	0.437485
Nerve-Tibial_ENTEX__H3K36me3	1.40622e-09	9.22174e-09	0.439401
Pancreas__H3K27ac	2.23145e-09	1.54921e-08	0.442735
Primary_monocytes_from_peripheral_blood__H3K36me3	6.38851e-10	4.55662e-09	0.44425
Primary_T_cells_effector_memory_enriched_from_peripheral_blood__H3K4me3	3.3478e-09	2.48032e-08	0.446316
Skeletal_Muscle_Female__H3K36me3	1.10413e-09	8.46036e-09	0.448083
Foreskin_Fibroblast_Primary_Cells_skin02__DNase	2.10252e-09	1.67138e-08	0.449947
SI-Term-Ileum_ENTEX__H3K4me1	1.3694e-09	1.22701e-08	0.455569
Spleen__H3K27ac	1.20709e-09	1.1369e-08	0.457722
Primary_T_helper_memory_cells_from_peripheral_blood_2__H3K4me1	7.30475e-10	7.42807e-09	0.460831
Primary_mononuclear_cells_from_peripheral_blood__H3K4me3	2.99373e-09	3.20137e-08	0.462748
Primary_T_helper_naive_cells_from_peripheral_blood_1__H3K27ac	1.72543e-09	1.9214e-08	0.464223
skeletal_muscle_ENTEX__H3K36me3	5.34408e-10	6.03147e-09	0.464699
Left_Ventricle__H3K4me1	9.19806e-10	1.05376e-08	0.465221
Fetal_Muscle_Trunk__H3K4me3	3.27116e-09	3.84876e-08	0.466134
Stomach_Mucosa__H3K4me3	2.86419e-09	3.37347e-08	0.466169
Fetal_Intestine_Large__H3K4me1	6.27213e-10	7.58699e-09	0.467057
Primary_B_cells_from_cord_blood__H3K36me3	1.57595e-09	2.05596e-08	0.46945
Foreskin_Melanocyte_Primary_Cells_skin01__DNase	8.29541e-10	1.10948e-08	0.470199
Adrenal_gland_ENTEX__H3K4me1	5.14153e-10	7.57873e-09	0.472956
NHDF-Ad_Adult_Dermal_Fibroblast_Primary_Cells__H3K4me1	6.15723e-10	9.91507e-09	0.475242
Primary_T_helper_memory_cells_from_peripheral_blood_1__H3K4me1	4.68883e-10	7.90775e-09	0.476359
Mammary_ENTEX__H3K4me1	9.27717e-10	1.78512e-08	0.479277
Testis_ENTEX__H3K27ac	2.57117e-10	5.56577e-09	0.481577
Fetal_Intestine_Small__DNase	9.95013e-10	2.24392e-08	0.482316
Fetal_Intestine_Small__H3K36me3	2.10847e-10	5.01738e-09	0.48324
SI-Term-Ileum_ENTEX__H3K4me3	1.03005e-09	2.50978e-08	0.483631
Primary_T_helper_memory_cells_from_peripheral_blood_1__H3K36me3	2.86788e-10	8.93555e-09	0.487198
Aorta__H3K27ac	2.81834e-10	1.11944e-08	0.489957
Fetal_Intestine_Large__DNase	3.2369e-10	1.76056e-08	0.492666
Primary_T_helper_17_cells_PMA-I_stimulated__H3K36me3	1.23746e-10	8.01564e-09	0.493841
Spleen__H3K4me1	9.46459e-11	9.50195e-09	0.496026
Fetal_Stomach__DNase	6.85506e-11	1.88066e-08	0.498546
Osteoblast_Primary_Cells__H3K27ac	1.55492e-12	8.01384e-09	0.499923
Primary_T_helper_17_cells_PMA-I_stimulated__H3K4me3	-2.41847e-11	1.98855e-08	0.500485
Primary_mononuclear_cells_from_peripheral_blood__H3K27ac	-4.34258e-11	2.29137e-08	0.500756
Primary_T_helper_memory_cells_from_peripheral_blood_2__H3K4me3	-4.85075e-11	2.39053e-08	0.50081
Thymus__H3K36me3	-4.16737e-11	1.57708e-08	0.501054
Brain_Angular_Gyrus__H3K36me3	-1.43518e-10	1.33865e-08	0.504277
Sigmoid_Colon__H3K36me3	-2.85651e-10	1.44637e-08	0.507878
Fetal_Kidney__H3K4me1	-4.9673e-10	2.03623e-08	0.509731
Right_Ventricle__H3K27ac	-3.05016e-10	1.06019e-08	0.511476
Fetal_Intestine_Small__H3K4me3	-8.80344e-10	2.86585e-08	0.512253
Ovary__H3K27ac	-3.70145e-10	1.12855e-08	0.513082
Colonic_Mucosa__H3K27ac	-8.1762e-10	1.59243e-08	0.520474
Placenta__H3K4me1	-4.36262e-10	7.8422e-09	0.522182
Brain_Anterior_Caudate__H3K36me3	-6.68134e-10	1.19021e-08	0.522383
NHEK-Epidermal_Keratinocyte_Primary_Cells__H3K27ac	-5.1983e-10	9.24557e-09	0.522419
Skeletal_Muscle_Male__H3K4me1	-5.59676e-10	8.53427e-09	0.526144
Heart-LV_ENTEX__H3K4me1	-8.69421e-10	1.3239e-08	0.52618
Esoph-GJ_ENTEX__H3K4me3	-1.5533e-09	2.29831e-08	0.526942
Primary_T_helper_memory_cells_from_peripheral_blood_1__H3K4me3	-1.70345e-09	2.29082e-08	0.529638
HMEC_Mammary_Epithelial_Primary_Cells__H3K4me1	-6.8744e-10	9.05899e-09	0.530245
Primary_T_helper_naive_cells_from_peripheral_blood_2__H3K4me3	-1.52696e-09	1.95238e-08	0.531169
Foreskin_Keratinocyte_Primary_Cells_skin02__H3K36me3	-5.84269e-10	7.4295e-09	0.531341
Primary_B_cells_from_cord_blood__H3K4me3	-2.79307e-09	3.39594e-08	0.532775
HMEC_Mammary_Epithelial_Primary_Cells__H3K36me3	-1.14857e-09	1.21451e-08	0.537672
Nerve-Tibial_ENTEX__H3K4me3	-2.75453e-09	2.82465e-08	0.538842
NHEK-Epidermal_Keratinocyte_Primary_Cells__H3K9ac	-1.40644e-09	1.43777e-08	0.538963
Breast_Myoepithelial_Primary_Cells__H3K36me3	-6.24316e-10	6.21386e-09	0.540015
Primary_T_helper_memory_cells_from_peripheral_blood_2__H3K27ac	-1.11012e-09	1.09396e-08	0.540414
Fetal_Intestine_Large__H3K36me3	-7.64775e-10	7.51418e-09	0.540533
Brain_Hippocampus_Middle__H3K36me3	-1.10793e-09	1.01094e-08	0.543634
Placenta__H3K27ac	-8.63101e-10	7.60091e-09	0.545204
Primary_T_cells_effector_memory_enriched_from_peripheral_blood__H3K4me1	-1.46969e-09	1.23377e-08	0.547411
Fetal_Lung__H3K4me3	-4.15609e-09	3.44276e-08	0.548043
Rectal_Mucosa_Donor_29__H3K27ac	-1.44694e-09	1.17413e-08	0.549039
Primary_B_cells_from_peripheral_blood__H3K4me3	-3.45437e-09	2.69646e-08	0.550968
NHDF-Ad_Adult_Dermal_Fibroblast_Primary_Cells__H3K36me3	-3.10762e-09	2.14003e-08	0.557729
Skeletal_Muscle_Male__H3K4me3	-3.49128e-09	2.23671e-08	0.562019
Fetal_Muscle_Leg__H3K4me3	-5.24723e-09	3.29483e-08	0.563267
Ovary__H3K36me3	-1.92355e-09	1.16887e-08	0.565357
Skeletal_Muscle_Female__H3K27ac	-1.49008e-09	7.72213e-09	0.576506
Duodenum_Smooth_Muscle__H3K36me3	-2.9731e-09	1.21752e-08	0.596459
Duodenum_Smooth_Muscle__H3K4me3	-3.61939e-09	1.44451e-08	0.598923
Aorta_ENTEX__H3K4me1	-1.18888e-09	4.65589e-09	0.600774
Primary_T_killer_naive_cells_from_peripheral_blood__H3K36me3	-2.60816e-09	9.97282e-09	0.603157
Adrenal_gland_ENTEX__H3K36me3	-2.47961e-09	8.74219e-09	0.611656
Primary_mononuclear_cells_from_peripheral_blood__H3K4me1	-7.2395e-09	2.43795e-08	0.616748
Pancreatic_Islets__H3K4me3	-1.07845e-08	3.53943e-08	0.619701
Colonic_Mucosa__H3K9ac	-6.98195e-09	2.29097e-08	0.619725
Foreskin_Melanocyte_Primary_Cells_skin01__H3K27ac	-5.68818e-09	1.86463e-08	0.619838
Right_Atrium__H3K4me1	-3.98566e-09	1.30122e-08	0.620312
Fetal_Intestine_Large__H3K27ac	-2.42574e-09	7.80367e-09	0.622041
Heart-Atrial_ENTEX__H3K4me1	-1.03739e-08	3.19959e-08	0.627117
Primary_T_helper_memory_cells_from_peripheral_blood_1__H3K27ac	-4.37977e-09	1.35071e-08	0.627128
Psoas_Muscle__H3K36me3	-5.69796e-09	1.73463e-08	0.628727
Aorta_ENTEX__H3K27ac	-1.43462e-09	4.32159e-09	0.630042
NHDF-Ad_Adult_Dermal_Fibroblast_Primary_Cells__DNase	-4.99488e-09	1.5019e-08	0.630271
Stomach_Mucosa__H3K36me3	-8.14303e-09	2.43932e-08	0.630744
Primary_T_cells_from_peripheral_blood__H3K36me3	-2.12079e-09	6.26203e-09	0.632572
Colon_Smooth_Muscle__H3K36me3	-3.89373e-09	1.11219e-08	0.636866
NHLF_Lung_Fibroblast_Primary_Cells__DNase	-6.84788e-09	1.79725e-08	0.648406
Pancreas_ENTEX__H3K36me3	-2.88097e-09	7.51246e-09	0.649322
Rectal_Smooth_Muscle__H3K36me3	-7.01927e-09	1.82662e-08	0.649613
Duodenum_Mucosa__H3K4me3	-9.80804e-09	2.50361e-08	0.652381
Artery-Tibial_ENTEX__H3K4me1	-8.65143e-09	2.18732e-08	0.653773
Fetal_Thymus__H3K36me3	-2.51663e-09	6.31503e-09	0.654875
Primary_T_helper_naive_cells_from_peripheral_blood_1__H3K36me3	-3.23084e-09	8.07411e-09	0.655476
Primary_T_killer_memory_cells_from_peripheral_blood__H3K4me3	-9.42009e-09	2.25112e-08	0.662196
Pancreas_ENTEX__H3K27ac	-2.21763e-09	5.26922e-09	0.663073
Primary_T_helper_17_cells_PMA-I_stimulated__H3K27ac	-5.20059e-09	1.2267e-08	0.664198
Primary_hematopoietic_stem_cells_G-CSF-mobilized_Female__DNase	-7.20807e-09	1.69078e-08	0.665062
Ovary__H3K4me3	-1.20235e-08	2.78489e-08	0.667035
Aorta__H3K36me3	-1.07448e-08	2.48793e-08	0.667084
Foreskin_Melanocyte_Primary_Cells_skin03__H3K4me3	-1.11883e-08	2.56022e-08	0.668946
Fetal_Intestine_Small__H3K27ac	-4.02183e-09	8.76232e-09	0.67688
Primary_T_helper_cells_PMA-I_stimulated__H3K4me3	-6.7094e-09	1.45728e-08	0.677388
Fetal_Stomach__H3K36me3	-2.65586e-09	5.76092e-09	0.677606
Pancreas_ENTEX__H3K4me1	-2.26355e-09	4.89661e-09	0.678056
Primary_mononuclear_cells_from_peripheral_blood__H3K9ac	-9.05697e-09	1.93411e-08	0.680206
Ovary_ENTEX__H3K36me3	-1.7426e-08	3.69116e-08	0.681573
Primary_T_helper_cells_PMA-I_stimulated__H3K4me1	-3.22669e-09	6.83249e-09	0.681628
Primary_T_helper_cells_from_peripheral_blood__H3K4me1	-3.64289e-09	7.66915e-09	0.682608
Psoas_Muscle__DNase	-7.15392e-09	1.50122e-08	0.683156
Lung__H3K4me3	-1.64328e-08	3.4452e-08	0.683311
Primary_T_helper_naive_cells_from_peripheral_blood_1__H3K4me1	-4.26445e-09	8.85026e-09	0.685042
Esophagus__H3K4me3	-1.67878e-08	3.38686e-08	0.689938
Foreskin_Melanocyte_Primary_Cells_skin01__H3K4me1	-7.24887e-09	1.45289e-08	0.691084
Primary_T_killer_naive_cells_from_peripheral_blood__H3K4me3	-1.46975e-08	2.94032e-08	0.691413
Pancreatic_Islets__H3K36me3	-8.24212e-09	1.641e-08	0.692259
Osteoblast_Primary_Cells__H3K36me3	-2.79231e-09	5.55367e-09	0.692443
Foreskin_Keratinocyte_Primary_Cells_skin02__DNase	-6.67621e-09	1.30567e-08	0.695438
Primary_T_cells_effector_memory_enriched_from_peripheral_blood__H3K36me3	-4.22721e-09	8.26168e-09	0.695557
Breast_Myoepithelial_Primary_Cells__H3K9ac	-1.04375e-08	2.03262e-08	0.696198
Esoph-GJ_ENTEX__H3K27ac	-4.35584e-09	8.38696e-09	0.698245
Primary_T_killer_naive_cells_from_peripheral_blood__H3K27ac	-9.28973e-09	1.76606e-08	0.700561
Thymus__H3K4me3	-1.64144e-08	3.11473e-08	0.700901
Brain_Inferior_Temporal_Lobe__H3K36me3	-6.0203e-09	1.11767e-08	0.704935
Primary_T_cells_from_peripheral_blood__H3K27ac	-5.00322e-09	9.25143e-09	0.705679
Colon-TV_ENTEX__H3K4me1	-1.02751e-08	1.85431e-08	0.710252
Primary_T_cells_effector_memory_enriched_from_peripheral_blood__H3K27ac	-6.68114e-09	1.20146e-08	0.710924
Artery-Coronary_ENTEX__H3K4me3	-9.01705e-09	1.62025e-08	0.711073
Skeletal_Muscle_Female__H3K4me1	-3.76347e-09	6.71816e-09	0.712326
Primary_T_helper_naive_cells_from_peripheral_blood_1__H3K4me3	-1.23063e-08	2.15267e-08	0.716229
Duodenum_Smooth_Muscle__H3K27ac	-9.48485e-09	1.62398e-08	0.720407
Primary_T_cells_from_peripheral_blood__H3K4me3	-1.48789e-08	2.51834e-08	0.72268
Stomach_Smooth_Muscle__H3K36me3	-6.50223e-09	1.06656e-08	0.728951
Gastric__H3K4me3	-1.53991e-08	2.50591e-08	0.730561
Placenta_Amnion__H3K4me1	-4.55925e-09	7.33989e-09	0.732753
Psoas_Muscle__H3K4me3	-2.30927e-08	3.69942e-08	0.73376
Primary_T_helper_17_cells_PMA-I_stimulated__H3K4me1	-5.26946e-09	8.43521e-09	0.733915
Colon-Sigm_ENTEX__H3K36me3	-7.97443e-09	1.27536e-08	0.734102
Primary_hematopoietic_stem_cells_G-CSF-mobilized_Female__H3K36me3	-3.62402e-09	5.76662e-09	0.735144
Rectal_Smooth_Muscle__H3K4me3	-2.21747e-08	3.52055e-08	0.735608
liver_ENTEX__H3K4me1	-1.4381e-08	2.28082e-08	0.735823
Primary_monocytes_from_peripheral_blood__DNase	-1.20394e-08	1.90093e-08	0.736746
Heart-Atrial_ENTEX__H3K4me3	-2.05107e-08	3.20552e-08	0.738866
Thyroid_gland_ENTEX__H3K4me1	-3.47573e-09	5.3601e-09	0.741651
Primary_T_regulatory_cells_from_peripheral_blood__H3K4me1	-5.23876e-09	7.98395e-09	0.74414
Breast_variant_Human_Mammary_Epithelial_Cells_(vHMEC)__H3K4me3	-1.88497e-08	2.84832e-08	0.745944
Primary_T_helper_cells_PMA-I_stimulated__H3K36me3	-3.93265e-09	5.90799e-09	0.747182
Skin_tissue_ENTEX__H3K4me3	-1.93944e-08	2.86995e-08	0.750409
Lung_ENTEX__H3K4me1	-4.74287e-09	6.90171e-09	0.754022
Prostate_ENTEX__H3K36me3	-3.58882e-08	5.19194e-08	0.755289
Breast_variant_Human_Mammary_Epithelial_Cells_(vHMEC)__DNase	-1.14864e-08	1.64398e-08	0.757629
Rectal_Mucosa_Donor_31__H3K36me3	-1.0356e-08	1.48036e-08	0.757899
Foreskin_Fibroblast_Primary_Cells_skin01__H3K36me3	-4.013e-09	5.69197e-09	0.759604
Heart-LV_ENTEX__H3K4me3	-2.12826e-08	3.01377e-08	0.759962
Sigmoid_Colon__H3K27ac	-9.00533e-09	1.26341e-08	0.762008
Primary_hematopoietic_stem_cells_G-CSF-mobilized_Male__H3K36me3	-4.10158e-09	5.73839e-09	0.762622
Foreskin_Melanocyte_Primary_Cells_skin03__H3K4me1	-3.87965e-09	5.41469e-09	0.76316
Primary_Natural_Killer_cells_from_peripheral_blood__H3K4me1	-5.22201e-09	7.28349e-09	0.763303
Colon-TV_ENTEX__H3K27ac	-5.26309e-09	7.25857e-09	0.7658
Fetal_Brain_Male__H3K36me3	-2.72287e-08	3.73277e-08	0.767137
Foreskin_Keratinocyte_Primary_Cells_skin03__H3K27ac	-6.39652e-09	8.60235e-09	0.771434
Nerve-Tibial_ENTEX__H3K4me1	-5.56825e-09	7.48274e-09	0.771606
Gastric__DNase	-1.62098e-08	2.1783e-08	0.771607
Aorta__H3K4me3	-2.34363e-08	3.14594e-08	0.771854
Ovary_ENTEX__H3K4me3	-2.59241e-08	3.47649e-08	0.772075
Foreskin_Keratinocyte_Primary_Cells_skin03__H3K36me3	-3.50442e-09	4.69064e-09	0.772501
Lung__H3K27ac	-7.73847e-09	1.02223e-08	0.775481
Pancreas__DNase	-1.39206e-08	1.83555e-08	0.775892
Primary_neutrophils_from_peripheral_blood__H3K4me1	-3.80944e-09	5.01765e-09	0.776136
Primary_T_helper_cells_from_peripheral_blood__H3K4me3	-1.83322e-08	2.4118e-08	0.776403
Uterus_ENTEX__H3K4me3	-2.81977e-08	3.69849e-08	0.777092
Skeletal_Muscle_Male__H3K9ac	-9.38755e-09	1.22718e-08	0.777855
Right_Atrium__H3K4me3	-2.48683e-08	3.24962e-08	0.777944
Adipose_Nuclei__H3K4me3	-1.08544e-08	1.3998e-08	0.780956
Primary_T_helper_cells_from_peripheral_blood__H3K36me3	-4.74282e-09	6.1126e-09	0.781099
Duodenum_Mucosa__H3K9ac	-2.00101e-08	2.52913e-08	0.785582
Esoph-Mucosa_ENTEX__H3K36me3	-1.01296e-08	1.27426e-08	0.786675
Stomach_ENTEX__H3K27ac	-4.66746e-09	5.83629e-09	0.788067
Breast_variant_Human_Mammary_Epithelial_Cells_(vHMEC)__H3K36me3	-4.83755e-09	6.01594e-09	0.789337
Left_Ventricle__H3K27ac	-6.86471e-09	8.42209e-09	0.792488
Primary_T_helper_naive_cells_from_peripheral_blood_2__H3K4me1	-6.00504e-09	7.29329e-09	0.79485
Thyroid_gland_ENTEX__H3K27ac	-3.66582e-09	4.4307e-09	0.795986
Primary_T_helper_naive_cells_from_peripheral_blood__H3K9ac	-2.08217e-08	2.49817e-08	0.797713
Placenta_Amnion__H3K27ac	-1.44015e-08	1.72268e-08	0.798421
Colonic_Mucosa__H3K4me3	-2.95379e-08	3.48984e-08	0.801335
Lung_ENTEX__H3K4me3	-2.5287e-08	2.98607e-08	0.801455
Primary_T_helper_cells_from_peripheral_blood__H3K27ac	-1.03988e-08	1.22054e-08	0.802887
Testis_ENTEX__H3K4me3	-1.22153e-08	1.42168e-08	0.804889
Fetal_Lung__H3K4me1	-7.02203e-09	8.15874e-09	0.805292
Nerve-Tibial_ENTEX__H3K27ac	-4.37247e-09	5.05755e-09	0.806355
Primary_neutrophils_from_peripheral_blood__H3K4me3	-1.12869e-08	1.3028e-08	0.806853
Primary_hematopoietic_stem_cells__H3K36me3	-1.19112e-08	1.36616e-08	0.808362
Primary_T_killer_memory_cells_from_peripheral_blood__H3K4me1	-7.9188e-09	8.90933e-09	0.81295
Fetal_Stomach__H3K4me1	-7.1759e-09	8.07059e-09	0.813037
Primary_T_helper_naive_cells_from_peripheral_blood_2__H3K36me3	-6.80513e-09	7.60027e-09	0.814708
Left_Ventricle__H3K4me3	-3.34297e-08	3.68958e-08	0.817547
Primary_T_cells_from_cord_blood__H3K4me1	-1.25464e-08	1.36367e-08	0.821227
Rectal_Mucosa_Donor_29__H3K36me3	-1.1282e-08	1.22109e-08	0.822238
Primary_neutrophils_from_peripheral_blood__H3K36me3	-3.48524e-09	3.75915e-09	0.823072
Stomach_Smooth_Muscle__H3K4me3	-1.52783e-08	1.60579e-08	0.829313
Stomach_Mucosa__H3K4me1	-7.09302e-09	7.44933e-09	0.829494
Fetal_Kidney__H3K4me3	-2.76776e-08	2.90327e-08	0.829787
Primary_hematopoietic_stem_cells_G-CSF-mobilized_Female__H3K27ac	-8.66165e-09	9.00919e-09	0.831831
Fetal_Heart__H3K36me3	-2.53164e-08	2.61859e-08	0.833177
Placenta_Amnion__H3K4me3	-3.36084e-08	3.46252e-08	0.834135
Primary_hematopoietic_stem_cells_short_term_culture__H3K36me3	-5.92594e-09	6.09612e-09	0.834496
Primary_T_helper_cells_PMA-I_stimulated__H3K27ac	-6.40674e-09	6.54841e-09	0.836053
Rectal_Smooth_Muscle__H3K4me1	-8.7253e-09	8.90914e-09	0.8363
Skeletal_Muscle_Female__H3K4me3	-2.11343e-08	2.1447e-08	0.837791
Rectal_Mucosa_Donor_31__H3K4me1	-9.7612e-09	9.86053e-09	0.838895
Primary_T_killer_naive_cells_from_peripheral_blood__H3K9ac	-2.64157e-08	2.59084e-08	0.846037
Rectal_Mucosa_Donor_31__H3K27ac	-1.1366e-08	1.11275e-08	0.846475
Primary_hematopoietic_stem_cells_G-CSF-mobilized_Female__H3K4me1	-5.59885e-09	5.41916e-09	0.849235
Primary_T_regulatory_cells_from_peripheral_blood__H3K27ac	-8.01557e-09	7.6581e-09	0.852376
Primary_T_helper_naive_cells_from_peripheral_blood_2__H3K27ac	-9.84369e-09	9.3078e-09	0.854875
Primary_T_regulatory_cells_from_peripheral_blood__H3K4me3	-1.9169e-08	1.80064e-08	0.856463
Gastric__H3K27ac	-1.4212e-08	1.33206e-08	0.856997
Esoph-Muscularis_ENTEX__H3K27ac	-8.52122e-09	7.94972e-09	0.858115
Primary_T_killer_naive_cells_from_peripheral_blood__H3K4me1	-8.55618e-09	7.83084e-09	0.862721
Artery-Tibial_ENTEX__H3K36me3	-9.28137e-09	8.4684e-09	0.863461
Fetal_Lung__DNase	-1.60151e-08	1.45585e-08	0.864346
Testis_ENTEX__H3K36me3	-4.40568e-08	3.88815e-08	0.871415
Small_Intestine__H3K36me3	-2.49805e-08	2.19733e-08	0.872201
Prostate_ENTEX__H3K27ac	-7.68931e-09	6.76306e-09	0.872222
Primary_Natural_Killer_cells_from_peripheral_blood__H3K4me3	-2.7278e-08	2.38857e-08	0.873278
Fetal_Kidney__H3K9ac	-3.59061e-08	3.09003e-08	0.877382
Primary_T_cells_from_peripheral_blood__H3K4me1	-8.71871e-09	7.45524e-09	0.878894
Thymus__H3K4me1	-1.36577e-08	1.16034e-08	0.880411
Fetal_Muscle_Trunk__H3K27ac	-9.9242e-09	8.41171e-09	0.880962
Lung__H3K4me1	-1.44616e-08	1.22469e-08	0.881167
Thyroid_gland_ENTEX__H3K36me3	-8.12972e-09	6.76969e-09	0.885105
HMEC_Mammary_Epithelial_Primary_Cells__DNase	-2.18657e-08	1.77759e-08	0.890666
Primary_monocytes_from_peripheral_blood__H3K4me1	-7.27148e-09	5.83588e-09	0.893617
Primary_hematopoietic_stem_cells_G-CSF-mobilized_Male__H3K4me3	-1.74676e-08	1.37741e-08	0.897627
Foreskin_Melanocyte_Primary_Cells_skin03__H3K27ac	-1.0779e-08	8.34433e-09	0.901782
Fetal_Thymus__DNase	-1.85378e-08	1.43011e-08	0.902555
Colon_Smooth_Muscle__H3K27ac	-9.355e-09	7.18755e-09	0.903466
Fetal_Muscle_Trunk__DNase	-1.6237e-08	1.2431e-08	0.904251
Fetal_Intestine_Large__H3K4me3	-3.91055e-08	2.98812e-08	0.904682
Colon-TV_ENTEX__H3K36me3	-1.61713e-08	1.22096e-08	0.907329
NHEK-Epidermal_Keratinocyte_Primary_Cells__DNase	-1.64508e-08	1.21072e-08	0.912888
Primary_T_cells_from_cord_blood__H3K4me3	-3.34355e-08	2.45054e-08	0.913781
Fetal_Stomach__H3K4me3	-4.92714e-08	3.60991e-08	0.913856
Colon-Sigm_ENTEX__H3K27ac	-1.15601e-08	8.4365e-09	0.914695
Fetal_Muscle_Leg__DNase	-1.59352e-08	1.15833e-08	0.915543
Aorta_ENTEX__H3K4me3	-2.2207e-08	1.59647e-08	0.917888
Fetal_Muscle_Trunk__H3K4me1	-8.01458e-09	5.62473e-09	0.922905
Colon-Sigm_ENTEX__H3K4me1	-7.25664e-08	5.00403e-08	0.926493
Artery-Coronary_ENTEX__H3K27ac	-9.17585e-09	6.15653e-09	0.931944
Primary_hematopoietic_stem_cells_G-CSF-mobilized_Female__H3K4me3	-3.267e-08	2.18749e-08	0.932346
Primary_T_cells_from_cord_blood__H3K36me3	-1.80766e-08	1.20592e-08	0.933063
Thyroid_gland_ENTEX__H3K4me3	-3.30995e-08	2.20492e-08	0.933343
Esophagus__H3K27ac	-1.52444e-08	1.01233e-08	0.93395
Stomach_Smooth_Muscle__H3K9ac	-2.8903e-08	1.89979e-08	0.935917
Rectal_Smooth_Muscle__H3K27ac	-1.07843e-08	6.94238e-09	0.939837
Pancreas__H3K4me3	-5.14032e-08	3.29683e-08	0.940522
Foreskin_Melanocyte_Primary_Cells_skin03__H3K36me3	-7.97818e-09	5.04684e-09	0.943041
Esophagus__H3K4me1	-1.86717e-08	1.1475e-08	0.948149
Fetal_Thymus__H3K4me3	-4.56758e-08	2.80634e-08	0.948194
Rectal_Mucosa_Donor_31__H3K9ac	-2.43584e-08	1.49337e-08	0.948565
Primary_monocytes_from_peripheral_blood__H3K27ac	-1.71797e-08	1.03971e-08	0.950768
Pancreas_ENTEX__H3K4me3	-3.79742e-08	2.27694e-08	0.95232
Fetal_Stomach__H3K27ac	-1.44714e-08	8.63756e-09	0.953072
Primary_monocytes_from_peripheral_blood__H3K4me3	-5.1481e-08	3.05525e-08	0.954006
Fetal_Heart__H3K9ac	-1.85058e-08	1.09548e-08	0.954418
Small_Intestine__H3K4me3	-6.76443e-08	3.9933e-08	0.954862
Colon-Sigm_ENTEX__H3K4me3	-5.86321e-08	3.4307e-08	0.956278
Fetal_Thymus__H3K27ac	-1.43551e-08	8.31597e-09	0.957844
Primary_hematopoietic_stem_cells_G-CSF-mobilized_Male__H3K4me1	-9.93737e-09	5.72955e-09	0.958577
Thymus__H3K27ac	-2.66581e-08	1.50275e-08	0.961965
Stomach_Mucosa__H3K9ac	-2.88484e-08	1.61915e-08	0.962601
Placenta__H3K4me3	-5.68439e-08	3.17069e-08	0.963497
Colon-TV_ENTEX__H3K4me3	-5.23462e-08	2.86395e-08	0.966208
Fetal_Heart__DNase	-2.10102e-08	1.14836e-08	0.966344
Esoph-Mucosa_ENTEX__H3K27ac	-1.41891e-08	7.71621e-09	0.967032
Colon_Smooth_Muscle__H3K4me3	-3.56577e-08	1.92941e-08	0.967707
Fetal_Muscle_Leg__H3K27ac	-1.47176e-08	7.96131e-09	0.967745
Fetal_Heart__H3K4me1	-1.08481e-08	5.78862e-09	0.969538
Colon_Smooth_Muscle__H3K9ac	-3.02966e-08	1.60062e-08	0.970808
SI-Term-Ileum_ENTEX__H3K36me3	-4.74637e-08	2.43522e-08	0.974355
Vagina_ENTEX__H3K36me3	-4.82207e-08	2.4164e-08	0.977009
Fetal_Muscle_Leg__H3K4me1	-1.25197e-08	6.18811e-09	0.978473
Primary_hematopoietic_stem_cells_short_term_culture__H3K4me3	-5.04e-08	2.41939e-08	0.981382
Sigmoid_Colon__H3K4me3	-7.31379e-08	3.50724e-08	0.981481
Rectal_Mucosa_Donor_31__H3K4me3	-5.29792e-08	2.438e-08	0.985112
Rectal_Mucosa_Donor_29__H3K9ac	-4.89217e-08	2.24668e-08	0.985279
Primary_hematopoietic_stem_cells_short_term_culture__H3K4me1	-1.69612e-08	7.17775e-09	0.990937
Fetal_Thymus__H3K4me1	-1.4716e-08	6.17554e-09	0.991413
Aorta_ENTEX__H3K36me3	-1.18127e-08	4.95394e-09	0.991449
Rectal_Smooth_Muscle__H3K9ac	-7.52575e-08	3.08328e-08	0.992673
Stomach_Smooth_Muscle__H3K4me1	-1.80307e-08	7.29462e-09	0.993278
Fetal_Heart__H3K4me3	-3.79045e-08	1.46952e-08	0.995051
Stomach_Smooth_Muscle__H3K27ac	-1.56801e-08	5.92016e-09	0.995959
Prostate_ENTEX__H3K4me3	-9.37761e-08	3.46174e-08	0.996625
Spleen_ENTEX__H3K4me1	-4.72015e-08	1.74129e-08	0.996643
Primary_hematopoietic_stem_cells__H3K4me1	-3.83305e-08	1.1596e-08	0.999526
