# Supplementary material for: Multi-omics integration analysis identifies novel genes for alcoholism with potential overlap with neurodegenerative diseases
Source: Nat Commun. 2021 Aug 20;12:5071. doi: 10.1038/s41467-021-25392-y (PMC8379159; doi:10.1038/s41467-021-25392-y)
Supplement: Supplementary file 6 — Supplementary Data 3 [file 41467_2021_25392_MOESM6_ESM.xlsx]

## Sheet: Sheet1
Supplementary Data 3: LDSC analysis of DPW GWAS with multi-tissue chromatin marks
Summary statistics presented in the table is dervived using partitioned heritability analysis as implemented in LDSC software. P-values presented here are not corrected for multiple tests. Test was perfromed on at total of 492 annotations. The multiple test correction threshold according to Bonferroni correction will be 0.05/ 492 = 1.01E10-4
Name	Coefficient	Coefficient_std_error	Coefficient_P_value
Fetal_Brain_Male__H3K4me1	3.92402e-08	4.86078e-09	3.43492e-16
Fetal_Brain_Male__DNase	9.68902e-08	1.21904e-08	9.47424e-16
Fetal_Brain_Female__DNase	9.98908e-08	1.32604e-08	2.4787e-14
Fetal_Brain_Female__H3K4me1	6.28285e-08	9.30211e-09	7.17999e-12
Brain_Germinal_Matrix__H3K4me3	1.44615e-07	2.62907e-08	1.89241e-08
Brain_Dorsolateral_Prefrontal_Cortex__H3K27ac	4.36298e-08	8.09071e-09	3.47269e-08
Brain_Germinal_Matrix__H3K4me1	6.44976e-08	1.26528e-08	1.72077e-07
Fetal_Brain_Female__H3K4me3	1.14655e-07	2.29857e-08	3.04849e-07
Brain_Inferior_Temporal_Lobe__H3K27ac	3.09755e-08	6.28016e-09	4.06381e-07
Brain_Anterior_Caudate__H3K27ac	3.36171e-08	7.04102e-09	9.00926e-07
Brain_Angular_Gyrus__H3K27ac	3.59e-08	7.84675e-09	2.37941e-06
Brain_Angular_Gyrus__H3K4me1	3.54685e-08	8.05912e-09	5.3868e-06
Brain_Dorsolateral_Prefrontal_Cortex__H3K4me1	4.20385e-08	9.65692e-09	6.70838e-06
Brain_Cingulate_Gyrus__H3K27ac	2.91056e-08	6.71453e-09	7.29728e-06
Ganglion_Eminence_derived_primary_cultured_neurospheres__H3K4me1	4.25966e-08	9.98308e-09	9.9114e-06
Brain_Angular_Gyrus__H3K4me3	1.15493e-07	2.78546e-08	1.68954e-05
Ganglion_Eminence_derived_primary_cultured_neurospheres__H3K4me3	9.19721e-08	2.28437e-08	2.83486e-05
Brain_Dorsolateral_Prefrontal_Cortex__H3K4me3	1.05342e-07	2.6344e-08	3.18443e-05
Brain_Dorsolateral_Prefrontal_Cortex__H3K9ac	8.10456e-08	2.03548e-08	3.42196e-05
Cortex_derived_primary_cultured_neurospheres__H3K4me1	2.45044e-08	6.44229e-09	7.12804e-05
Brain_Anterior_Caudate__H3K9ac	6.00644e-08	1.58109e-08	7.2662e-05
Brain_Anterior_Caudate__H3K4me1	3.24277e-08	8.53821e-09	7.29501e-05
Brain_Anterior_Caudate__H3K4me3	8.41162e-08	2.2193e-08	7.52577e-05
Cortex_derived_primary_cultured_neurospheres__H3K4me3	1.02295e-07	2.77454e-08	0.00011349
Brain_Inferior_Temporal_Lobe__H3K9ac	4.86831e-08	1.3251e-08	0.000119432
Brain_Cingulate_Gyrus__H3K4me1	2.47314e-08	7.04594e-09	0.000224039
Brain_Inferior_Temporal_Lobe__H3K4me1	3.11659e-08	8.89677e-09	0.000229973
Brain_Hippocampus_Middle__H3K4me1	1.94847e-08	5.57459e-09	0.000236786
Brain_Cingulate_Gyrus__H3K4me3	7.83848e-08	2.25444e-08	0.000253615
Brain_Angular_Gyrus__H3K9ac	6.13674e-08	1.7741e-08	0.000271024
Brain_Inferior_Temporal_Lobe__H3K4me3	7.99752e-08	2.38759e-08	0.000404602
Brain_Hippocampus_Middle__H3K27ac	2.11646e-08	6.38977e-09	0.000462723
Brain_Cingulate_Gyrus__H3K9ac	5.34491e-08	1.64254e-08	0.000568846
Brain_Substantia_Nigra__H3K4me1	1.98456e-08	6.70186e-09	0.00153219
Brain_Substantia_Nigra__H3K27ac	1.56266e-08	5.64355e-09	0.00281205
Brain_Hippocampus_Middle__H3K4me3	4.95463e-08	1.8698e-08	0.00402677
Esoph-GJ_ENTEX__H3K4me3	4.22934e-08	1.79624e-08	0.00927262
Brain_Dorsolateral_Prefrontal_Cortex__H3K36me3	2.62654e-08	1.1597e-08	0.011761
Fetal_Adrenal_Gland__DNase	3.16641e-08	1.4129e-08	0.0125108
Foreskin_Melanocyte_Primary_Cells_skin03__H3K4me3	5.09543e-08	2.27902e-08	0.0126824
Esoph-Muscularis_ENTEX__H3K4me3	4.14007e-08	1.87844e-08	0.0137625
Fetal_Muscle_Trunk__H3K4me1	9.40517e-09	4.33975e-09	0.0151092
Brain_Substantia_Nigra__H3K9ac	3.49634e-08	1.63531e-08	0.0162571
Mammary_ENTEX__H3K4me3	3.38348e-08	1.5993e-08	0.0171895
Fetal_Brain_Female__H3K36me3	1.83551e-08	8.93076e-09	0.0199266
Primary_hematopoietic_stem_cells_G-CSF-mobilized_Female__H3K36me3	9.97645e-09	4.86994e-09	0.0202517
Primary_hematopoietic_stem_cells_G-CSF-mobilized_Male__DNase	3.04616e-08	1.50165e-08	0.0212523
Brain_Germinal_Matrix__H3K36me3	2.23408e-08	1.13833e-08	0.0248466
Brain_Substantia_Nigra__H3K4me3	4.76846e-08	2.43887e-08	0.0252803
Mammary_ENTEX__H3K36me3	1.05119e-08	5.42944e-09	0.0264285
Foreskin_Fibroblast_Primary_Cells_skin02__H3K4me3	2.03076e-08	1.06482e-08	0.0282512
Stomach_ENTEX__H3K4me3	2.87237e-08	1.54804e-08	0.0317636
Primary_B_cells_from_peripheral_blood__DNase	2.05898e-08	1.12434e-08	0.0335295
skeletal_muscle_ENTEX__H3K4me1	6.00141e-09	3.27845e-09	0.0335827
Pancreatic_Islets__H3K27ac	2.78456e-08	1.53877e-08	0.0351788
Liver__H3K4me1	1.07221e-08	6.06336e-09	0.0385019
Nerve-Tibial_ENTEX__H3K4me1	9.58096e-09	5.49977e-09	0.0407484
Brain_Angular_Gyrus__H3K36me3	2.31993e-08	1.34755e-08	0.0425721
Foreskin_Melanocyte_Primary_Cells_skin01__H3K4me3	3.54724e-08	2.09746e-08	0.045399
liver_ENTEX__H3K4me3	3.29203e-08	1.94975e-08	0.0456636
Adipose_Nuclei__H3K27ac	9.11916e-09	5.48598e-09	0.0482297
Brain_Cingulate_Gyrus__H3K36me3	1.81191e-08	1.09366e-08	0.0487863
Foreskin_Fibroblast_Primary_Cells_skin01__H3K4me3	2.10043e-08	1.26811e-08	0.0488256
Nerve-Tibial_ENTEX__H3K27ac	6.10246e-09	3.75828e-09	0.052216
Brain_Substantia_Nigra__H3K36me3	2.7485e-08	1.69896e-08	0.0528575
Liver__H3K27ac	1.57823e-08	9.87905e-09	0.0550714
Brain_Hippocampus_Middle__H3K36me3	1.53121e-08	9.91058e-09	0.0611698
NHLF_Lung_Fibroblast_Primary_Cells__H3K36me3	1.66179e-08	1.08753e-08	0.0632512
Fetal_Stomach__H3K36me3	7.32885e-09	4.90159e-09	0.0674311
Primary_hematopoietic_stem_cells_G-CSF-mobilized_Male__H3K36me3	6.37392e-09	4.2867e-09	0.0685198
Fetal_Kidney__DNase	2.1002e-08	1.43993e-08	0.072346
Fetal_Thymus__DNase	1.5307e-08	1.06117e-08	0.0745863
Brain_Anterior_Caudate__H3K36me3	1.59875e-08	1.12347e-08	0.0773622
Fetal_Intestine_Small__H3K36me3	5.81174e-09	4.08746e-09	0.0775354
Spleen__H3K4me3	2.14603e-08	1.52387e-08	0.0795244
Brain_Inferior_Temporal_Lobe__H3K36me3	1.47229e-08	1.07008e-08	0.0844305
Primary_T_cells_from_cord_blood__DNase	2.32918e-08	1.71376e-08	0.087057
liver_ENTEX__H3K27ac	6.66301e-09	4.94133e-09	0.0887609
Fetal_Thymus__H3K36me3	5.80646e-09	4.54875e-09	0.10089
Psoas_Muscle__DNase	1.45666e-08	1.20851e-08	0.114036
Right_Atrium__H3K36me3	2.8719e-08	2.39058e-08	0.114809
Primary_hematopoietic_stem_cells_G-CSF-mobilized_Female__DNase	1.66632e-08	1.42649e-08	0.121378
Gastric__H3K36me3	9.26925e-09	8.03326e-09	0.124279
Ovary__DNase	1.61645e-08	1.42456e-08	0.128251
Testis_ENTEX__H3K27ac	4.65344e-09	4.12787e-09	0.129803
Nerve-Tibial_ENTEX__H3K4me3	2.5033e-08	2.25665e-08	0.13365
Fetal_Stomach__H3K4me1	5.93299e-09	5.35051e-09	0.133744
Gastric__H3K4me3	2.25229e-08	2.03823e-08	0.134575
Colonic_Mucosa__H3K4me1	1.16267e-08	1.08371e-08	0.141668
Fetal_Adrenal_Gland__H3K4me3	3.4171e-08	3.24294e-08	0.146009
Liver__H3K9ac	3.35325e-08	3.19781e-08	0.14718
skeletal_muscle_ENTEX__H3K27ac	2.77257e-09	2.85165e-09	0.165458
Uterus_ENTEX__H3K27ac	5.67306e-09	5.96934e-09	0.170963
Spleen_ENTEX__H3K36me3	3.14679e-09	3.35712e-09	0.17429
Rectal_Smooth_Muscle__H3K9ac	2.1638e-08	2.44002e-08	0.187595
Mammary_ENTEX__H3K27ac	5.14124e-09	5.85088e-09	0.189779
Pancreatic_Islets__H3K4me1	5.44022e-09	6.26759e-09	0.192699
Colonic_Mucosa__H3K36me3	9.26384e-09	1.06752e-08	0.192755
Primary_hematopoietic_stem_cells_short_term_culture__H3K36me3	4.50503e-09	5.22204e-09	0.194153
Primary_mononuclear_cells_from_peripheral_blood__H3K36me3	4.74282e-09	5.68787e-09	0.202183
Liver__H3K36me3	7.22424e-09	9.06044e-09	0.212627
liver_ENTEX__H3K36me3	1.32236e-08	1.6587e-08	0.21266
Lung__H3K36me3	7.23803e-09	9.42492e-09	0.221254
Placenta__H3K4me1	3.92086e-09	5.15438e-09	0.223423
Spleen__H3K4me1	5.50155e-09	7.33336e-09	0.226564
Foreskin_Melanocyte_Primary_Cells_skin01__H3K27ac	1.02071e-08	1.36379e-08	0.227097
Thymus__H3K4me1	6.49394e-09	8.84174e-09	0.231333
skeletal_muscle_ENTEX__H3K4me3	7.47806e-09	1.02051e-08	0.231847
Esoph-GJ_ENTEX__H3K4me1	4.35662e-09	6.08766e-09	0.237104
Right_Ventricle__H3K4me3	1.71516e-08	2.46453e-08	0.243234
Heart-LV_ENTEX__H3K4me1	6.33253e-09	9.245e-09	0.246682
Small_Intestine__H3K36me3	1.16339e-08	1.7384e-08	0.251675
Fetal_Adrenal_Gland__H3K4me1	4.07498e-09	6.10769e-09	0.252326
Artery-Coronary_ENTEX__H3K4me3	7.72486e-09	1.18724e-08	0.257634
Foreskin_Melanocyte_Primary_Cells_skin01__H3K4me1	7.28079e-09	1.13335e-08	0.260303
Foreskin_Melanocyte_Primary_Cells_skin03__H3K27ac	4.15027e-09	6.66395e-09	0.26671
Foreskin_Melanocyte_Primary_Cells_skin01__H3K36me3	6.41173e-09	1.04569e-08	0.269885
Adipose_Nuclei__H3K36me3	4.07937e-09	7.00122e-09	0.280059
Pancreatic_Islets__H3K9ac	1.68606e-08	2.90644e-08	0.28092
Foreskin_Fibroblast_Primary_Cells_skin02__H3K36me3	3.05183e-09	5.35807e-09	0.284483
Fetal_Muscle_Trunk__H3K4me3	1.97183e-08	3.46584e-08	0.284701
Stomach_ENTEX__H3K36me3	2.92802e-09	5.18809e-09	0.28625
Fetal_Stomach__H3K4me3	1.99707e-08	3.54165e-08	0.286418
Fetal_Adrenal_Gland__H3K27ac	2.99189e-09	5.3733e-09	0.28883
Adrenal_gland_ENTEX__H3K27ac	2.93703e-09	5.40782e-09	0.293528
Psoas_Muscle__H3K4me1	4.509e-09	8.6172e-09	0.300398
Stomach_Smooth_Muscle__H3K4me3	6.66994e-09	1.41675e-08	0.318894
Duodenum_Mucosa__H3K36me3	5.70577e-09	1.21995e-08	0.319998
Gastric__H3K4me1	4.53214e-09	9.70667e-09	0.320282
Breast_Myoepithelial_Primary_Cells__H3K9ac	7.86307e-09	1.737e-08	0.325389
Primary_hematopoietic_stem_cells_G-CSF-mobilized_Female__H3K4me1	2.02601e-09	4.50547e-09	0.326472
Heart-Atrial_ENTEX__H3K36me3	2.76774e-09	6.21894e-09	0.328141
Esoph-Mucosa_ENTEX__H3K36me3	5.26182e-09	1.18257e-08	0.328179
Esoph-Mucosa_ENTEX__H3K4me3	7.05457e-09	1.61205e-08	0.330832
Primary_hematopoietic_stem_cells__H3K4me1	4.36097e-09	1.00222e-08	0.331734
Pancreatic_Islets__H3K4me3	1.21291e-08	2.82408e-08	0.333784
Thymus__H3K36me3	4.84442e-09	1.1482e-08	0.336543
Colon-Sigm_ENTEX__H3K4me1	1.36158e-08	3.29569e-08	0.339753
Spleen__H3K36me3	3.24841e-09	8.05164e-09	0.34331
Ganglion_Eminence_derived_primary_cultured_neurospheres__H3K36me3	2.76502e-09	6.92829e-09	0.344913
Fetal_Thymus__H3K4me1	1.76506e-09	4.45124e-09	0.345857
Rectal_Smooth_Muscle__H3K36me3	4.83436e-09	1.25483e-08	0.350022
Fetal_Intestine_Small__H3K4me3	9.35696e-09	2.53682e-08	0.356121
Skeletal_Muscle_Male__H3K4me3	6.79921e-09	1.8817e-08	0.358925
Spleen_ENTEX__H3K4me1	4.57129e-09	1.2664e-08	0.359062
Primary_T_cells_from_peripheral_blood__DNase	4.22226e-09	1.21058e-08	0.363627
Pancreas__H3K27ac	4.43892e-09	1.27758e-08	0.364128
Aorta_ENTEX__H3K36me3	1.45667e-09	4.2392e-09	0.365566
Foreskin_Melanocyte_Primary_Cells_skin03__H3K36me3	1.45008e-09	4.27775e-09	0.367312
Esoph-Muscularis_ENTEX__H3K27ac	2.0338e-09	6.02891e-09	0.36793
Esoph-Muscularis_ENTEX__H3K36me3	2.1767e-09	6.90099e-09	0.376222
Testis_ENTEX__H3K4me3	3.82761e-09	1.25155e-08	0.379867
Esoph-Muscularis_ENTEX__H3K4me1	1.63937e-09	5.41556e-09	0.381054
Foreskin_Melanocyte_Primary_Cells_skin03__H3K4me1	1.38641e-09	4.59698e-09	0.381481
Fetal_Brain_Male__H3K36me3	9.28646e-09	3.32929e-08	0.390148
Fetal_Adrenal_Gland__H3K36me3	1.72188e-09	6.24205e-09	0.391331
Right_Ventricle__H3K36me3	2.22592e-09	8.12438e-09	0.39205
Nerve-Tibial_ENTEX__H3K36me3	1.95639e-09	7.27829e-09	0.394043
Pancreas__H3K4me1	1.99811e-09	7.58636e-09	0.396128
Breast_Myoepithelial_Primary_Cells__H3K4me3	3.89906e-09	1.67062e-08	0.407729
Pancreas_ENTEX__H3K27ac	9.57814e-10	4.45642e-09	0.414911
Heart-LV_ENTEX__H3K36me3	1.79816e-09	8.8183e-09	0.419211
Primary_B_cells_from_peripheral_blood__H3K36me3	1.07249e-09	5.61142e-09	0.424213
Colon-Sigm_ENTEX__H3K36me3	1.64175e-09	1.00768e-08	0.435289
Pancreas__H3K4me3	3.19983e-09	2.22077e-08	0.442716
Colon_Smooth_Muscle__H3K36me3	1.08561e-09	8.15221e-09	0.44703
Primary_hematopoietic_stem_cells_G-CSF-mobilized_Male__H3K4me1	5.7287e-10	4.83791e-09	0.45287
Primary_hematopoietic_stem_cells__H3K36me3	1.24251e-09	1.1338e-08	0.456368
Esophagus__H3K36me3	6.5352e-10	8.99739e-09	0.471049
Lung_ENTEX__H3K4me1	3.68068e-10	5.35224e-09	0.472587
Fetal_Muscle_Leg__H3K4me1	2.96053e-10	4.32734e-09	0.472728
Primary_B_cells_from_peripheral_blood__H3K4me1	2.70318e-10	4.55928e-09	0.476361
Vagina_ENTEX__H3K4me3	1.39638e-09	2.44546e-08	0.477232
Primary_monocytes_from_peripheral_blood__H3K36me3	1.90411e-10	3.81806e-09	0.480113
Fetal_Intestine_Small__H3K27ac	2.71624e-10	6.54469e-09	0.483447
Skeletal_Muscle_Male__H3K9ac	3.57855e-10	9.19353e-09	0.484475
Ovary__H3K27ac	1.9214e-10	8.77693e-09	0.491267
Primary_neutrophils_from_peripheral_blood__H3K4me3	4.27657e-11	1.01579e-08	0.49832
Psoas_Muscle__H3K4me3	1.4181e-10	3.41996e-08	0.498346
Fetal_Muscle_Leg__H3K4me3	-1.22564e-10	2.83648e-08	0.501724
Psoas_Muscle__H3K27ac	-1.9534e-10	9.3233e-09	0.508358
Artery-Tibial_ENTEX__H3K36me3	-1.41796e-10	6.09168e-09	0.509285
Fetal_Lung__DNase	-2.80075e-10	1.19631e-08	0.509339
Primary_hematopoietic_stem_cells_G-CSF-mobilized_Male__H3K4me3	-4.43967e-10	1.35543e-08	0.513065
Adipose_Nuclei__H3K4me1	-2.01523e-10	5.97801e-09	0.513446
Spleen_ENTEX__H3K4me3	-3.45899e-10	6.97971e-09	0.519763
Sigmoid_Colon__H3K36me3	-5.99806e-10	1.20498e-08	0.51985
Fetal_Brain_Male__H3K4me3	-2.44938e-09	4.83313e-08	0.520209
Ovary__H3K36me3	-4.50387e-10	8.44594e-09	0.521264
Esoph-GJ_ENTEX__H3K27ac	-3.13303e-10	5.72482e-09	0.521822
Foreskin_Keratinocyte_Primary_Cells_skin02__H3K36me3	-3.92773e-10	5.08201e-09	0.530802
Mammary_ENTEX__H3K4me1	-1.04285e-09	1.20934e-08	0.534359
Stomach_Mucosa__H3K36me3	-1.71615e-09	1.8288e-08	0.537382
Adrenal_gland_ENTEX__H3K4me1	-6.76809e-10	6.8072e-09	0.5396
Breast_Myoepithelial_Primary_Cells__H3K36me3	-5.58023e-10	5.37067e-09	0.541376
Spleen_ENTEX__H3K27ac	-4.04368e-10	3.69036e-09	0.543626
Adipose_Nuclei__H3K9ac	-1.60425e-09	1.38342e-08	0.546159
Primary_T_cells_effector_memory_enriched_from_peripheral_blood__H3K36me3	-8.06576e-10	6.92414e-09	0.546367
Stomach_ENTEX__H3K4me1	-7.51379e-10	5.97596e-09	0.550029
Osteoblast_Primary_Cells__H3K4me3	-2.16721e-09	1.61174e-08	0.553482
Pancreas_ENTEX__H3K4me1	-5.47909e-10	3.89539e-09	0.555929
Fetal_Stomach__DNase	-2.50198e-09	1.75302e-08	0.556746
Primary_B_cells_from_cord_blood__H3K4me1	-7.74242e-10	5.40136e-09	0.55699
Stomach_Smooth_Muscle__H3K36me3	-1.14326e-09	7.86498e-09	0.557787
Esophagus__H3K4me3	-3.61569e-09	2.37266e-08	0.56056
Primary_hematopoietic_stem_cells_short_term_culture__H3K4me1	-9.20505e-10	5.71807e-09	0.563946
Primary_mononuclear_cells_from_peripheral_blood__H3K4me1	-3.01825e-09	1.83818e-08	0.565212
Pancreas__DNase	-2.52942e-09	1.43697e-08	0.569863
Rectal_Smooth_Muscle__H3K4me3	-4.15088e-09	2.22601e-08	0.573962
Fetal_Lung__H3K4me1	-1.14964e-09	6.10843e-09	0.574642
liver_ENTEX__H3K4me1	-3.97962e-09	2.08096e-08	0.575831
Colon-Sigm_ENTEX__H3K27ac	-1.22723e-09	6.16374e-09	0.57891
Skeletal_Muscle_Female__H3K4me3	-3.26734e-09	1.57628e-08	0.582105
HMEC_Mammary_Epithelial_Primary_Cells__H3K36me3	-1.86678e-09	8.87123e-09	0.583334
Primary_T_cells_from_cord_blood__H3K4me1	-2.09317e-09	9.92197e-09	0.583542
NHEK-Epidermal_Keratinocyte_Primary_Cells__H3K36me3	-1.20449e-09	5.66574e-09	0.584177
Fetal_Muscle_Trunk__H3K36me3	-1.64172e-09	7.68886e-09	0.584539
Primary_T_cells_from_cord_blood__H3K36me3	-2.42875e-09	1.08485e-08	0.588574
Ovary_ENTEX__H3K4me3	-6.59535e-09	2.91548e-08	0.589484
SI-Term-Ileum_ENTEX__H3K4me3	-5.10968e-09	2.14402e-08	0.594184
Liver__H3K4me3	-4.28454e-09	1.69994e-08	0.599495
Primary_Natural_Killer_cells_from_peripheral_blood__DNase	-3.38493e-09	1.2446e-08	0.607178
Spleen__H3K27ac	-2.35769e-09	8.58202e-09	0.608236
Lung__H3K4me1	-2.57459e-09	8.90877e-09	0.613707
Placenta_Amnion__H3K36me3	-1.72613e-09	5.79037e-09	0.617188
Primary_T_cells_from_peripheral_blood__H3K4me1	-1.75935e-09	5.62712e-09	0.622729
Ovary__H3K4me3	-6.07074e-09	1.94166e-08	0.622729
Heart-LV_ENTEX__H3K27ac	-1.3397e-09	4.261e-09	0.623395
Primary_hematopoietic_stem_cells_G-CSF-mobilized_Female__H3K27ac	-2.43001e-09	7.6697e-09	0.624315
Stomach_Smooth_Muscle__H3K4me1	-1.84818e-09	5.80332e-09	0.624935
Lung_ENTEX__H3K27ac	-1.37445e-09	4.30938e-09	0.625115
Fetal_Intestine_Small__H3K4me1	-1.84769e-09	5.6183e-09	0.628873
Primary_T_helper_memory_cells_from_peripheral_blood_2__H3K27ac	-3.4494e-09	1.02213e-08	0.63212
Primary_T_helper_memory_cells_from_peripheral_blood_2__H3K36me3	-3.78056e-09	1.11901e-08	0.632261
Fetal_Muscle_Trunk__H3K27ac	-2.43619e-09	7.16703e-09	0.63304
Duodenum_Smooth_Muscle__H3K27ac	-4.5553e-09	1.29703e-08	0.637285
NHLF_Lung_Fibroblast_Primary_Cells__H3K9ac	-8.03218e-09	2.28258e-08	0.63754
Heart-Atrial_ENTEX__H3K4me1	-7.89823e-09	2.23924e-08	0.63785
Duodenum_Smooth_Muscle__H3K4me1	-2.81631e-09	7.93779e-09	0.63863
Placenta__DNase	-3.17805e-09	8.39836e-09	0.647438
Thyroid_gland_ENTEX__H3K36me3	-2.09981e-09	5.50975e-09	0.648439
Fetal_Muscle_Leg__H3K36me3	-2.86463e-09	7.06161e-09	0.657505
Primary_B_cells_from_peripheral_blood__H3K27ac	-4.01838e-09	9.60569e-09	0.662148
Stomach_ENTEX__H3K27ac	-2.05064e-09	4.84443e-09	0.663961
Primary_T_killer_memory_cells_from_peripheral_blood__H3K36me3	-4.15773e-09	9.5697e-09	0.668026
Primary_T_helper_cells_PMA-I_stimulated__H3K4me1	-2.20291e-09	4.91246e-09	0.67308
Lung_ENTEX__H3K4me3	-1.29079e-08	2.81453e-08	0.676745
Foreskin_Melanocyte_Primary_Cells_skin01__DNase	-4.07171e-09	8.73822e-09	0.67938
NHDF-Ad_Adult_Dermal_Fibroblast_Primary_Cells__H3K36me3	-6.9687e-09	1.49183e-08	0.679794
Duodenum_Smooth_Muscle__H3K36me3	-4.15333e-09	8.71365e-09	0.683193
Right_Atrium__H3K27ac	-3.65501e-09	7.61562e-09	0.684363
skeletal_muscle_ENTEX__H3K36me3	-2.28389e-09	4.7058e-09	0.686281
Sigmoid_Colon__H3K4me1	-8.98357e-09	1.7959e-08	0.691542
Duodenum_Mucosa__H3K4me1	-4.34566e-09	8.17946e-09	0.702391
Placenta__H3K36me3	-3.93216e-09	7.19701e-09	0.707591
Uterus_ENTEX__H3K4me3	-1.63307e-08	2.98228e-08	0.708014
Placenta__H3K4me3	-1.28096e-08	2.32033e-08	0.709546
Fetal_Kidney__H3K4me1	-8.75109e-09	1.5594e-08	0.712663
Small_Intestine__H3K4me1	-8.15458e-09	1.42e-08	0.717107
Stomach_Mucosa__H3K4me1	-3.1703e-09	5.42331e-09	0.720581
Aorta_ENTEX__H3K27ac	-1.97392e-09	3.23558e-09	0.729091
Primary_hematopoietic_stem_cells_G-CSF-mobilized_Female__H3K4me3	-1.24553e-08	2.03644e-08	0.729606
Primary_T_helper_naive_cells_from_peripheral_blood_2__H3K4me1	-3.38175e-09	5.39646e-09	0.734559
NHLF_Lung_Fibroblast_Primary_Cells__DNase	-7.87642e-09	1.25668e-08	0.734593
Primary_B_cells_from_cord_blood__H3K4me3	-1.85086e-08	2.83147e-08	0.74334
Fetal_Stomach__H3K27ac	-5.20757e-09	7.84993e-09	0.74646
Primary_T_cells_from_peripheral_blood__H3K36me3	-3.56465e-09	5.37275e-09	0.746485
Skeletal_Muscle_Male__H3K4me1	-4.1773e-09	6.28238e-09	0.74695
Vagina_ENTEX__H3K27ac	-3.36427e-09	5.00933e-09	0.749081
Primary_neutrophils_from_peripheral_blood__H3K4me1	-2.55982e-09	3.78734e-09	0.750444
Primary_monocytes_from_peripheral_blood__H3K4me3	-1.46039e-08	2.15945e-08	0.750569
Primary_T_killer_memory_cells_from_peripheral_blood__H3K27ac	-8.17638e-09	1.20749e-08	0.750841
Primary_T_helper_cells_PMA-I_stimulated__H3K36me3	-3.85516e-09	5.6599e-09	0.752107
Stomach_Smooth_Muscle__H3K9ac	-1.24764e-08	1.80646e-08	0.755108
Foreskin_Fibroblast_Primary_Cells_skin01__H3K36me3	-2.92501e-09	4.20682e-09	0.756567
Colonic_Mucosa__H3K4me3	-1.68455e-08	2.41815e-08	0.756982
Right_Atrium__H3K4me1	-5.98994e-09	8.57585e-09	0.757557
Rectal_Mucosa_Donor_31__H3K36me3	-9.41606e-09	1.3358e-08	0.759565
Fetal_Intestine_Large__H3K4me3	-1.6372e-08	2.31344e-08	0.760431
Prostate_ENTEX__H3K36me3	-2.58721e-08	3.63045e-08	0.761967
Primary_T_helper_17_cells_PMA-I_stimulated__H3K36me3	-4.45432e-09	6.0136e-09	0.770565
Right_Ventricle__H3K27ac	-5.9538e-09	7.99313e-09	0.771823
Foreskin_Fibroblast_Primary_Cells_skin02__H3K27ac	-5.65609e-09	7.48088e-09	0.775197
Fetal_Intestine_Large__H3K36me3	-4.57244e-09	5.9703e-09	0.778122
Foreskin_Keratinocyte_Primary_Cells_skin03__H3K4me3	-1.26351e-08	1.64005e-08	0.779472
Stomach_Smooth_Muscle__H3K27ac	-3.60617e-09	4.67465e-09	0.779774
Cortex_derived_primary_cultured_neurospheres__H3K36me3	-5.96926e-09	7.63786e-09	0.782756
Fetal_Intestine_Large__H3K27ac	-4.67786e-09	5.98233e-09	0.782877
Primary_B_cells_from_cord_blood__H3K36me3	-1.36686e-08	1.73495e-08	0.784603
Thyroid_gland_ENTEX__H3K4me1	-3.16072e-09	3.98663e-09	0.786061
Fetal_Intestine_Large__DNase	-1.03776e-08	1.30542e-08	0.786684
Pancreas__H3K36me3	-7.46978e-09	9.17999e-09	0.792092
Primary_neutrophils_from_peripheral_blood__H3K36me3	-3.1753e-09	3.89004e-09	0.792826
Stomach_Mucosa__H3K9ac	-1.13625e-08	1.37309e-08	0.796027
Osteoblast_Primary_Cells__H3K36me3	-3.96158e-09	4.7191e-09	0.799399
Lung_ENTEX__H3K36me3	-4.83772e-09	5.75501e-09	0.799717
Fetal_Kidney__H3K36me3	-1.40884e-08	1.66264e-08	0.8016
Primary_T_helper_naive_cells_from_peripheral_blood_1__H3K27ac	-1.11369e-08	1.30975e-08	0.802422
Sigmoid_Colon__H3K4me3	-2.4007e-08	2.82067e-08	0.802646
Primary_T_cells_effector_memory_enriched_from_peripheral_blood__H3K4me1	-7.02117e-09	8.24372e-09	0.802809
Ovary_ENTEX__H3K36me3	-1.93673e-08	2.25556e-08	0.804733
Breast_Myoepithelial_Primary_Cells__H3K4me1	-4.43217e-09	5.10582e-09	0.80732
Esoph-Mucosa_ENTEX__H3K4me1	-4.83427e-09	5.44155e-09	0.812837
Fetal_Intestine_Small__DNase	-1.42366e-08	1.59533e-08	0.813909
HMEC_Mammary_Epithelial_Primary_Cells__H3K4me3	-2.22766e-08	2.42542e-08	0.820811
Skeletal_Muscle_Male__H3K36me3	-8.40269e-09	9.00594e-09	0.824594
Primary_T_helper_memory_cells_from_peripheral_blood_1__H3K36me3	-8.67727e-09	8.99191e-09	0.83273
Primary_Natural_Killer_cells_from_peripheral_blood__H3K36me3	-5.43453e-09	5.62238e-09	0.833125
Prostate_ENTEX__H3K27ac	-5.30731e-09	5.4295e-09	0.835838
Skeletal_Muscle_Female__H3K4me1	-4.58386e-09	4.66658e-09	0.837018
Primary_Natural_Killer_cells_from_peripheral_blood__H3K4me1	-5.25628e-09	5.20762e-09	0.843595
Left_Ventricle__H3K36me3	-9.56968e-09	9.43796e-09	0.844698
Fetal_Thymus__H3K4me3	-1.69794e-08	1.65535e-08	0.847491
Primary_T_helper_naive_cells_from_peripheral_blood_2__H3K36me3	-6.18019e-09	5.93804e-09	0.851011
Artery-Coronary_ENTEX__H3K27ac	-5.19116e-09	4.97498e-09	0.851631
Fetal_Intestine_Large__H3K4me1	-5.70789e-09	5.45622e-09	0.852249
Rectal_Mucosa_Donor_31__H3K4me3	-2.01736e-08	1.90925e-08	0.854659
SI-Term-Ileum_ENTEX__H3K27ac	-6.05541e-09	5.64229e-09	0.858413
Rectal_Smooth_Muscle__H3K27ac	-5.3327e-09	4.95947e-09	0.85887
Skeletal_Muscle_Female__H3K9ac	-1.22278e-08	1.12177e-08	0.862154
NHLF_Lung_Fibroblast_Primary_Cells__H3K4me3	-3.18556e-08	2.89443e-08	0.864461
Primary_mononuclear_cells_from_peripheral_blood__H3K9ac	-1.71154e-08	1.5547e-08	0.864526
Rectal_Mucosa_Donor_29__H3K36me3	-1.10856e-08	1.00406e-08	0.865221
Primary_monocytes_from_peripheral_blood__DNase	-1.34319e-08	1.21435e-08	0.865659
Foreskin_Keratinocyte_Primary_Cells_skin02__H3K4me3	-2.35692e-08	2.11978e-08	0.866903
Small_Intestine__H3K4me3	-3.4509e-08	3.09177e-08	0.867823
Primary_T_helper_naive_cells_from_peripheral_blood_2__H3K27ac	-7.79668e-09	6.98365e-09	0.867879
Pancreatic_Islets__H3K36me3	-1.58605e-08	1.41501e-08	0.86883
Primary_T_helper_cells_from_peripheral_blood__H3K27ac	-1.05652e-08	9.36721e-09	0.870317
Right_Atrium__H3K4me3	-2.61389e-08	2.3175e-08	0.870318
Left_Ventricle__H3K4me3	-3.12968e-08	2.76171e-08	0.871443
Primary_hematopoietic_stem_cells__H3K4me3	-3.24212e-08	2.83852e-08	0.873312
Heart-Atrial_ENTEX__H3K27ac	-4.78692e-09	4.1748e-09	0.874231
Skeletal_Muscle_Female__H3K27ac	-5.87697e-09	5.12437e-09	0.874282
Fetal_Muscle_Leg__H3K27ac	-7.00282e-09	6.10039e-09	0.874501
Primary_mononuclear_cells_from_peripheral_blood__H3K27ac	-2.10472e-08	1.83109e-08	0.874811
Psoas_Muscle__H3K36me3	-2.08156e-08	1.80833e-08	0.875153
Prostate_ENTEX__H3K4me3	-4.24312e-08	3.66975e-08	0.876209
Small_Intestine__DNase	-1.25058e-08	1.07531e-08	0.877583
Adipose_Nuclei__H3K4me3	-1.30094e-08	1.10973e-08	0.879462
SI-Term-Ileum_ENTEX__H3K4me1	-1.10249e-08	9.39762e-09	0.879633
Right_Ventricle__H3K4me1	-8.68877e-09	7.40515e-09	0.87967
Testis_ENTEX__H3K36me3	-3.48194e-08	2.95611e-08	0.880577
Esophagus__H3K27ac	-9.93527e-09	8.36257e-09	0.882596
Primary_T_helper_naive_cells_from_peripheral_blood__H3K9ac	-2.30596e-08	1.92379e-08	0.884669
Primary_T_helper_17_cells_PMA-I_stimulated__H3K4me3	-1.64956e-08	1.37478e-08	0.884905
Breast_variant_Human_Mammary_Epithelial_Cells_(vHMEC)__DNase	-1.62216e-08	1.35148e-08	0.884985
Primary_T_helper_memory_cells_from_peripheral_blood_1__H3K4me1	-6.93788e-09	5.7307e-09	0.886986
Rectal_Mucosa_Donor_29__H3K4me1	-1.52996e-08	1.26158e-08	0.887384
Aorta__H3K36me3	-2.13337e-08	1.75496e-08	0.887936
Primary_T_helper_cells_from_peripheral_blood__H3K36me3	-6.13925e-09	5.03264e-09	0.888746
Thymus__H3K4me3	-2.39828e-08	1.96257e-08	0.889148
Stomach_Mucosa__H3K4me3	-3.14816e-08	2.56295e-08	0.890339
Left_Ventricle__H3K4me1	-8.96648e-09	7.26629e-09	0.891395
Gastric__H3K27ac	-1.36831e-08	1.10811e-08	0.891551
Pancreas_ENTEX__H3K36me3	-6.60051e-09	5.3239e-09	0.892473
Primary_T_killer_memory_cells_from_peripheral_blood__H3K4me3	-2.06689e-08	1.6671e-08	0.892477
Aorta__H3K27ac	-1.10321e-08	8.86035e-09	0.893453
Fetal_Thymus__H3K27ac	-7.5523e-09	6.02513e-09	0.894982
Fetal_Muscle_Trunk__DNase	-1.16056e-08	9.2468e-09	0.895278
Heart-Atrial_ENTEX__H3K4me3	-2.56621e-08	2.03682e-08	0.896149
Pancreas_ENTEX__H3K4me3	-2.27033e-08	1.78826e-08	0.897882
NHEK-Epidermal_Keratinocyte_Primary_Cells__DNase	-1.5275e-08	1.20288e-08	0.897934
SI-Term-Ileum_ENTEX__H3K36me3	-2.63067e-08	2.0662e-08	0.898525
NHEK-Epidermal_Keratinocyte_Primary_Cells__H3K4me3	-2.22804e-08	1.74075e-08	0.899715
Adrenal_gland_ENTEX__H3K4me3	-1.87689e-08	1.46565e-08	0.89983
Primary_T_helper_cells_from_peripheral_blood__H3K4me1	-6.94289e-09	5.40457e-09	0.90054
Fetal_Lung__H3K9ac	-2.32486e-08	1.8012e-08	0.9016
Fetal_Heart__H3K36me3	-2.30455e-08	1.77751e-08	0.902599
Small_Intestine__H3K27ac	-1.22002e-08	9.28728e-09	0.905517
HMEC_Mammary_Epithelial_Primary_Cells__H3K4me1	-1.23616e-08	9.36772e-09	0.906515
Left_Ventricle__H3K27ac	-7.43542e-09	5.59132e-09	0.90821
Colon-TV_ENTEX__H3K4me1	-1.78043e-08	1.32989e-08	0.909679
Skin_tissue_ENTEX__H3K4me3	-2.96182e-08	2.2096e-08	0.909947
Rectal_Mucosa_Donor_31__H3K4me1	-9.82515e-09	7.31967e-09	0.91025
Gastric__DNase	-2.13116e-08	1.5833e-08	0.910853
Primary_T_helper_naive_cells_from_peripheral_blood_1__H3K4me1	-8.04486e-09	5.95958e-09	0.911477
Esoph-Mucosa_ENTEX__H3K27ac	-8.1749e-09	6.0231e-09	0.91265
Duodenum_Mucosa__H3K4me3	-2.06623e-08	1.52224e-08	0.912667
Placenta_Amnion__H3K4me3	-3.9471e-08	2.90136e-08	0.913153
Primary_T_killer_memory_cells_from_peripheral_blood__H3K4me1	-9.04501e-09	6.61295e-09	0.914308
Primary_T_helper_memory_cells_from_peripheral_blood_2__H3K4me1	-7.08916e-09	5.14175e-09	0.916013
Colon_Smooth_Muscle__H3K27ac	-7.46605e-09	5.4065e-09	0.916351
Thyroid_gland_ENTEX__H3K27ac	-4.75655e-09	3.44275e-09	0.916454
Primary_T_helper_naive_cells_from_peripheral_blood_1__H3K36me3	-9.49368e-09	6.84162e-09	0.917376
Primary_monocytes_from_peripheral_blood__H3K27ac	-1.06276e-08	7.59083e-09	0.919251
Placenta__H3K27ac	-6.11257e-09	4.31443e-09	0.921725
Fetal_Kidney__H3K4me3	-3.78355e-08	2.65397e-08	0.923011
Breast_variant_Human_Mammary_Epithelial_Cells_(vHMEC)__H3K4me3	-3.66116e-08	2.56477e-08	0.92328
Ovary__H3K4me1	-1.09191e-08	7.59408e-09	0.92476
Aorta_ENTEX__H3K4me1	-4.87634e-09	3.38351e-09	0.925237
Fetal_Muscle_Leg__DNase	-1.26528e-08	8.5053e-09	0.931577
Primary_T_regulatory_cells_from_peripheral_blood__H3K36me3	-7.50663e-09	4.95322e-09	0.935178
Primary_mononuclear_cells_from_peripheral_blood__H3K4me3	-4.57537e-08	2.95651e-08	0.939135
Heart-LV_ENTEX__H3K4me3	-3.18483e-08	2.02801e-08	0.941841
Primary_T_helper_cells_PMA-I_stimulated__H3K27ac	-8.00038e-09	5.07542e-09	0.942521
Thymus__H3K27ac	-1.72888e-08	1.09623e-08	0.942616
Primary_T_cells_effector_memory_enriched_from_peripheral_blood__H3K4me3	-3.02453e-08	1.89216e-08	0.945029
Fetal_Kidney__H3K9ac	-4.27942e-08	2.65274e-08	0.94665
Colon-TV_ENTEX__H3K27ac	-8.03649e-09	4.96504e-09	0.947235
NHDF-Ad_Adult_Dermal_Fibroblast_Primary_Cells__H3K4me3	-4.29262e-08	2.65033e-08	0.947347
Primary_T_helper_cells_PMA-I_stimulated__H3K4me3	-1.81207e-08	1.11775e-08	0.947511
Colon_Smooth_Muscle__H3K4me1	-7.61274e-09	4.59983e-09	0.951038
Primary_T_cells_effector_memory_enriched_from_peripheral_blood__H3K27ac	-1.35875e-08	8.16419e-09	0.951971
Skeletal_Muscle_Female__H3K36me3	-1.32277e-08	7.82471e-09	0.954534
Primary_T_regulatory_cells_from_peripheral_blood__H3K4me3	-2.29185e-08	1.34362e-08	0.955971
HMEC_Mammary_Epithelial_Primary_Cells__H3K27ac	-1.64219e-08	9.62062e-09	0.956084
Colon_Smooth_Muscle__H3K9ac	-2.57558e-08	1.5013e-08	0.956879
Primary_T_helper_naive_cells_from_peripheral_blood_2__H3K4me3	-2.45647e-08	1.4174e-08	0.958459
Primary_T_killer_naive_cells_from_peripheral_blood__H3K27ac	-1.95645e-08	1.12666e-08	0.958763
Colon-TV_ENTEX__H3K36me3	-1.95688e-08	1.12028e-08	0.959662
Colonic_Mucosa__H3K9ac	-2.88947e-08	1.61692e-08	0.963033
Primary_T_regulatory_cells_from_peripheral_blood__H3K27ac	-9.99258e-09	5.5823e-09	0.963277
Fetal_Lung__H3K4me3	-4.47426e-08	2.49548e-08	0.963509
HMEC_Mammary_Epithelial_Primary_Cells__H3K9ac	-2.9148e-08	1.624e-08	0.963659
Primary_T_helper_17_cells_PMA-I_stimulated__H3K4me1	-1.04103e-08	5.78836e-09	0.963951
Aorta_ENTEX__H3K4me3	-1.985e-08	1.09098e-08	0.965579
Rectal_Mucosa_Donor_29__H3K4me3	-3.17567e-08	1.74522e-08	0.965593
Colonic_Mucosa__H3K27ac	-2.04021e-08	1.11963e-08	0.965789
Foreskin_Keratinocyte_Primary_Cells_skin03__H3K36me3	-6.73081e-09	3.68181e-09	0.966235
Primary_T_helper_17_cells_PMA-I_stimulated__H3K27ac	-1.48726e-08	8.12731e-09	0.966372
Primary_T_helper_cells_from_peripheral_blood__H3K4me3	-3.16653e-08	1.72901e-08	0.966481
Adrenal_gland_ENTEX__H3K36me3	-1.12611e-08	6.1375e-09	0.966732
Primary_T_helper_naive_cells_from_peripheral_blood_1__H3K4me3	-3.18737e-08	1.72422e-08	0.967742
Primary_T_killer_naive_cells_from_peripheral_blood__H3K4me1	-1.01433e-08	5.46366e-09	0.968309
Duodenum_Mucosa__H3K9ac	-3.13203e-08	1.67939e-08	0.968908
Osteoblast_Primary_Cells__H3K27ac	-1.0776e-08	5.66278e-09	0.971477
Rectal_Smooth_Muscle__H3K4me1	-1.22634e-08	6.43898e-09	0.971581
Primary_T_regulatory_cells_from_peripheral_blood__H3K4me1	-1.00786e-08	5.28779e-09	0.971675
NHLF_Lung_Fibroblast_Primary_Cells__H3K27ac	-1.44224e-08	7.56085e-09	0.971773
Breast_variant_Human_Mammary_Epithelial_Cells_(vHMEC)__H3K4me1	-1.49889e-08	7.77827e-09	0.973012
Primary_B_cells_from_peripheral_blood__H3K4me3	-4.55264e-08	2.34949e-08	0.973671
HMEC_Mammary_Epithelial_Primary_Cells__DNase	-2.51726e-08	1.28446e-08	0.974989
Colon-Sigm_ENTEX__H3K4me3	-6.0828e-08	3.08495e-08	0.975682
Primary_T_killer_naive_cells_from_peripheral_blood__H3K4me3	-4.39133e-08	2.19834e-08	0.977118
Primary_T_helper_memory_cells_from_peripheral_blood_1__H3K27ac	-1.76242e-08	8.7969e-09	0.977436
Duodenum_Smooth_Muscle__H3K4me3	-2.00944e-08	9.99463e-09	0.977812
Colon-TV_ENTEX__H3K4me3	-3.94758e-08	1.95093e-08	0.978486
Fetal_Lung__H3K36me3	-1.13708e-08	5.46041e-09	0.981347
Vagina_ENTEX__H3K36me3	-4.22749e-08	2.01945e-08	0.981843
Esophagus__H3K4me1	-1.92003e-08	9.03803e-09	0.983181
Foreskin_Fibroblast_Primary_Cells_skin02__H3K4me1	-1.09099e-08	5.07452e-09	0.98422
Primary_T_cells_from_peripheral_blood__H3K4me3	-3.66713e-08	1.69946e-08	0.984529
Breast_variant_Human_Mammary_Epithelial_Cells_(vHMEC)__H3K36me3	-1.09147e-08	4.93106e-09	0.986567
Primary_monocytes_from_peripheral_blood__H3K4me1	-9.58406e-09	4.2869e-09	0.987313
NHDF-Ad_Adult_Dermal_Fibroblast_Primary_Cells__H3K9ac	-3.76831e-08	1.68068e-08	0.987524
Foreskin_Keratinocyte_Primary_Cells_skin03__H3K4me1	-1.32003e-08	5.88636e-09	0.987536
Lung__H3K27ac	-1.65408e-08	7.34059e-09	0.987881
Rectal_Mucosa_Donor_29__H3K27ac	-1.87063e-08	8.29902e-09	0.987903
Aorta__H3K4me3	-6.686e-08	2.96401e-08	0.987956
NHEK-Epidermal_Keratinocyte_Primary_Cells__H3K4me1	-1.34084e-08	5.93891e-09	0.988018
Foreskin_Fibroblast_Primary_Cells_skin01__H3K27ac	-1.57493e-08	6.89081e-09	0.98886
Primary_T_killer_naive_cells_from_peripheral_blood__H3K36me3	-1.90674e-08	8.17182e-09	0.990184
Primary_T_killer_naive_cells_from_peripheral_blood__H3K9ac	-4.15725e-08	1.78159e-08	0.990188
Thyroid_gland_ENTEX__H3K4me3	-3.77933e-08	1.61424e-08	0.99039
Colon_Smooth_Muscle__H3K4me3	-3.51824e-08	1.4947e-08	0.990709
Sigmoid_Colon__H3K27ac	-2.2974e-08	9.7585e-09	0.99072
Osteoblast_Primary_Cells__H3K4me1	-1.34946e-08	5.70399e-09	0.991005
Primary_Natural_Killer_cells_from_peripheral_blood__H3K4me3	-4.96656e-08	2.08901e-08	0.991284
Primary_T_helper_memory_cells_from_peripheral_blood_2__H3K4me3	-4.12048e-08	1.73041e-08	0.991372
Foreskin_Keratinocyte_Primary_Cells_skin02__H3K4me1	-2.18262e-08	8.9857e-09	0.99243
Fetal_Heart__H3K4me1	-1.07182e-08	4.37469e-09	0.992858
Artery-Tibial_ENTEX__H3K4me1	-3.37087e-08	1.37512e-08	0.992884
Foreskin_Keratinocyte_Primary_Cells_skin02__DNase	-2.71891e-08	1.10186e-08	0.993198
Primary_hematopoietic_stem_cells_short_term_culture__H3K4me3	-4.65328e-08	1.87054e-08	0.993571
Rectal_Mucosa_Donor_31__H3K27ac	-2.00739e-08	7.99196e-09	0.993993
Primary_T_cells_from_peripheral_blood__H3K27ac	-1.55396e-08	6.15948e-09	0.99418
Primary_T_helper_memory_cells_from_peripheral_blood_1__H3K4me3	-4.5152e-08	1.75522e-08	0.994951
Rectal_Mucosa_Donor_29__H3K9ac	-4.34512e-08	1.65973e-08	0.995577
Fetal_Heart__H3K4me3	-3.19179e-08	1.19847e-08	0.99613
Foreskin_Fibroblast_Primary_Cells_skin01__DNase	-3.01868e-08	1.13006e-08	0.996222
Fetal_Heart__DNase	-2.16514e-08	8.09165e-09	0.996272
Foreskin_Fibroblast_Primary_Cells_skin02__DNase	-3.41469e-08	1.27278e-08	0.99635
Placenta_Amnion__H3K4me1	-1.39999e-08	5.0995e-09	0.996978
NHEK-Epidermal_Keratinocyte_Primary_Cells__H3K9ac	-3.06019e-08	1.08719e-08	0.997559
Fetal_Heart__H3K9ac	-2.16072e-08	7.61762e-09	0.997719
Primary_T_cells_from_cord_blood__H3K4me3	-5.68441e-08	1.97564e-08	0.997994
Lung__H3K4me3	-6.3614e-08	2.20632e-08	0.998032
NHLF_Lung_Fibroblast_Primary_Cells__H3K4me1	-2.49661e-08	8.43478e-09	0.998461
Foreskin_Keratinocyte_Primary_Cells_skin03__H3K27ac	-2.04897e-08	6.88261e-09	0.998545
Foreskin_Fibroblast_Primary_Cells_skin01__H3K4me1	-1.36964e-08	4.47837e-09	0.998887
NHEK-Epidermal_Keratinocyte_Primary_Cells__H3K27ac	-2.20591e-08	7.06911e-09	0.999097
Primary_Natural_Killer_cells_from_peripheral_blood__H3K27ac	-2.07569e-08	5.94504e-09	0.99976
Placenta_Amnion__H3K27ac	-4.55985e-08	1.30131e-08	0.999771
NHDF-Ad_Adult_Dermal_Fibroblast_Primary_Cells__H3K27ac	-3.14318e-08	8.83892e-09	0.999812
Aorta__H3K4me1	-4.10227e-08	1.10224e-08	0.999901
NHDF-Ad_Adult_Dermal_Fibroblast_Primary_Cells__DNase	-4.00887e-08	1.07308e-08	0.999906
Rectal_Mucosa_Donor_31__H3K9ac	-4.36141e-08	1.12715e-08	0.999945
NHDF-Ad_Adult_Dermal_Fibroblast_Primary_Cells__H3K4me1	-3.17046e-08	6.43781e-09	1
