# Supplementary material for: Multi-omics integration analysis identifies novel genes for alcoholism with potential overlap with neurodegenerative diseases
Source: Nat Commun. 2021 Aug 20;12:5071. doi: 10.1038/s41467-021-25392-y (PMC8379159; doi:10.1038/s41467-021-25392-y)
Supplement: Supplementary file 7 — Supplementary Data 4 [file 41467_2021_25392_MOESM7_ESM.xlsx]

## Sheet: Sheet1
Supplementary Data 4: SMR analysis results with summary statistics of AUD GWAS
ProbeChr	Probe_bp	Gene	Adult brain (SMR P value)		Fetal brain (SMR P value)
			eQTL	mQTL	eQTL	mQTL
P-values presented in this table resulted from SMR analyses performed using AUD meta-analysis summary statistics and each eQTL and mQTL dataset presented in the column. This table only presents the genes that passed the criteria of multiple test correction (FDR ([SMR-P value] < 20%, SMR-Heidi P > 0.05 and eQTL P < 5 x 10-8). Analysis presented in this table is not restricted for the GWAS P-value …
1	27696114	PHACTR4	0.00100836	x	x	0.000800475
1	42824626	CDC20	0.0170445	x	x	0.00156249
1	46090169	CCDC17	x	x	x	0.000816193
3	48395716	GPX1	4.92762e-05	x	x	x
	48459884	AMT	0.000207217	x	0.000439348	0.446633
6	31324491	HLA-B	x	0.0466717	x	0.00111711
6	100329187	ASCC3	0.554728	x	x	0.000992182
7	157334298	PTPRN2	0.0500067	0.00132615	x	0.00139044
8	9859991	XKR6	0.861734	0.68126	x	0.000806132
8	56358589	PENK	0.400107	0.415843	x	0.00175157
9	99975832	TBC1D2	0.221553	x	0.00101584	x
11	46399942	SPI1	x	x	x	0.000191234
	46664086	MTCH2	1.88853e-05	x	x	x
	46843734	NUP160	0.000387555	x	x	x
13	112548692	MCF2L	0.0621685	0.00370695	x	0.00112896
16	22765948	CHP2	0.109772	0.0010121	x	0.00178952
17	27256874	EFCAB5	0.000956977	x	x	0.00121822
17	43361331	MAP3K14	x	x	x	2.99098e-05
19	12617038	CACNA1A	x	x	x	0.00144513
19	17586743	ELL	0.00302776	x	x	0.000335822
19	56988872	ZNF772	0.863116	x	x	0.00144962
