# Supplementary material for: Multi-omics integration analysis identifies novel genes for alcoholism with potential overlap with neurodegenerative diseases
Source: Nat Commun. 2021 Aug 20;12:5071. doi: 10.1038/s41467-021-25392-y (PMC8379159; doi:10.1038/s41467-021-25392-y)
Supplement: Supplementary file 8 — Supplementary Data 5 [file 41467_2021_25392_MOESM8_ESM.xlsx]

## Sheet: Sheet1
Supplementary Data 5: SMR analysis results with summary statistics of DPW GWAS (With GWAS P value threshold)
Chr	BP	Gene	Adult brain		Fetal brain		DLFPC
			eQTL	mQTL	eQTL	mQTL	Diff_exp
			P value	P value	P value	P value	P value
17	42971748	MAPTN	4.84e-16	1.77e-08	x	1.8e-12	0.00764
	43370099	LRRC37A	8.35e-16	3.89e-13	2.18e-10	x	0.472
	42699267	CRHR1	1.07e-08	8.67e-09	x	x	0.298
	42568094	PLEKHM1	x	3.89e-06	x	x	0.101
11	46399942	SPI1N	x	x	x	1.11e-06	0.696
	46843734	NUP160	1.43e-06	x	x	x	0.247
	46616211	C1QTNF4	5.26e-06	x	x	x	0.677
16	27620241	SULT1A1N	2.09e-09	6.75e-06	x	x	0.555
	27607801	SULT1A2N	2.9e-09	0.0156	x	x	0.965
	29102570	TBX6	1.7e-06	x	x	x	0.559
	27996147	LAT	1.77e-06	0.0909	x	x	0.373
	30022548	DOC2A	x	x	x	6.13e-07	0.148
	28915196	ATP2A1	x	x	x	2.57e-06	0.9
	29662188	PRR14	x	0.000162	x	x	0.706
22	40956767	CSDC2	4.17e-06	x	x	x	0.717
	40940449	POLR3H	8.53e-06	4.77e-05	x	4.35e-06	0.257
	40697526	ZC3H7B	0.000167	2.66e-05	x	x	0.146
19	48199232	FUT2N	9.13e-06	x	x	x	0.0461
	48401990	TULP2	0.000278	x	x	0.000375	0.174
	49342101	PLEKHA4	x	6.1e-05	x	0.00105	0.0814
3	182967438	ECE2	1.27e-05	x	x	x	0.0779
8	37034192	LSM1	1.38e-05	1.35e-05	x	x	0.515
	37088861	DDHD2	9.76e-05	x	x	x	0.0506
9	129213652	RPL12	1.65e-05	x	x	x	0.702
	127244764	NR5A1	x	x	x	6.94e-06	0.823
	129186661	ZNF79	x	0.000104	x	x	0.0907
1	155698234	RRNAD1	x	3.07e-05	x	x	0.419
	156722410	HDGF	x	3.78e-05	x	x	0.711
16	68221032	SNTB2	3.79e-05	x	x	x	0.44
	68345259	VPS4AN	4.49e-05	x	x	x	0.0689
	70611033	TAT	7.38e-05	x	x	x	0.245
	68760409	NQO1	0.000195	x	x	x	0.285
	68373333	NIP7	0.00024	x	x	x	0.594
	68796209	WWP2	0.000311	x	x	x	0.252
	71879545	ATXN1L	x	x	x	0.000277	0.857
12	50785101	SLC4A8N	3.95e-05	x	x	x	0.562
2	72612886	ALMS1N	4.61e-05	x	x	x	0.654
17	6589389	WRAP53	5.58e-05	x	x	x	0.167
	6461609	TNFSF13	5.99e-05	x	x	x	0.999
	6482785	CD68	x	0.000304	x	x	0.638
5	132209139	LEAP2N	x	7.75e-05	x	5.15e-05	0.212
16	85731409	GINS2N	x	0.000151	x	4.5e-08	0.605
1	46799469	CMPK1N	6.6e-05	0.000114	x	x	0.0666
8	26630151	CCDC25N	0.000105	x	x	x	0.096
5	175853679	GRK6N	x	x	x	0.000115	0.134
1	204819245	PM20D1N	3.32e-05	x	x	0.000269	0.396
15	51030318	LYSMD2N	0.000144	x	x	0.000195	0.064
	51311398	MAPK6N	0.000263	x	x	x	0.0782
17	16723265	SREBF1N	x	0.000116	x	0.000233	0.886
4	38460508	RPL9N	5.43e-05	x	0.000295	x	0.475
17	56232535	SKA2N	0.000247	x	x	x	0.38
4	56844989	NOA1N	0.000657	x	x	x	0.679
17	1206998	SRRN	0.000361	6.13e-05	0.0028	x	0.628
17	28624429	OMGN	0.00245	x	x	0.000113	0.045
17	65031635	KPNA2N	0.0029	0.000104	x	x	0.34
11	27494710	LGR4N	x	0.925	x	5.02e-05	0.725
11	33185376	CSTF3N	x	0.0794	x	4.96e-06	0.984
2	178160898	NFE2L2N	x	2.72e-05	x	0.173	0.248
2	44312696	PPM1BN	x	5.25e-05	x	0.204	0.501
22	42090992	A4GALTN	0.314	8.26e-05	x	7.43e-05	0.71
1	224997797	EPHX1N	0.334	x	x	1.2e-05	0.793
Column names: Chr (Chromosome), BP (Start position of the gene), Gene (Candidate causal gene), p value (SMR P values for integration of DPW summary statistics with respective eQTL/ mQTL annotation from adult or fetal brain). X denotes the missing values either due to non-significant results or sub-threshold expression or methylation values in the respective tissue. The reported genes from the int…
