# Supplementary material for: Multi-omics integration analysis identifies novel genes for alcoholism with potential overlap with neurodegenerative diseases
Source: Nat Commun. 2021 Aug 20;12:5071. doi: 10.1038/s41467-021-25392-y (PMC8379159; doi:10.1038/s41467-021-25392-y)
Supplement: Supplementary file 9 — Supplementary Data 6 [file 41467_2021_25392_MOESM9_ESM.xlsx]

## Sheet: Sheet1
Supplementary Data 6: SMR analysis results with summary statistics of DPW GWAS (No GWAS P value threshold)
P-values presented in this table resulted from SMR analyses performed using DPW meta-analysis summary statistics and each eQTL and mQTL dataset presented in the column. This table only presents the genes that passed the criteria of multiple test correction (FDR ([SMR-P value] < 20%, SMR-Heidi P > 0.05 and eQTL P < 5 x 10-8). Analysis presented in this table is not restricted for the GWAS P-value …
ProbeChr	Probe_bp	Gene	Adult brain (SMR P values)		Fetal brain (SMR P values)
			eQTL	mQTL	eQTL	mQTL
1	14850790	CASP9	0.00103265	0.000459625	NA	NA
	25644448	CD52	0.00628496	NA	NA	0.00736986
	15678949	FBXO42	0.00777902	NA	NA	NA
	25496362	ZNF593	0.00888329	0.0231517	NA	NA
	25503894	CNKSR1	0.0090524	NA	0.0152573	0.0348071
	25633111	UBXN11	0.00429666	0.155043	NA	0.00396467
1	30661000	NKAIN1	0.0037631	NA	NA	NA
1	46799469	CMPK1	6.60316e-05	0.000114218	NA	NA
	46090169	CCDC17	NA	NA	NA	0.000992879
	46045924	NASP	NA	0.00132251	NA	NA
1	64886248	LEPR	0.00745823	0.557407	NA	NA
1	66257822	PDE4B	NA	NA	NA	0.0106248
1	70513281	PTGER3	0.00788019	6.26445e-05	NA	NA
	71566613	NEGR1	0.000281407	NA	NA	NA
1	92415048	BRDT	NA	0.000962793	NA	NA
	91495539	EPHX4	0.00414766	NA	NA	NA
1	155698234	RRNAD1	NA	3.06591e-05	NA	NA
	156722410	HDGF	NA	3.78169e-05	NA	NA
	154023762	ADAM15	0.00229385	NA	NA	NA
	149738268	CTSS	0.00241918	NA	NA	NA
	150897856	SETDB1	NA	NA	NA	0.00247017
	149941588	CERS2	0.00266872	NA	NA	NA
	149693352	HORMAD1	0.00318792	NA	NA	NA
	154036224	EFNA3	0.0047214	NA	NA	NA
	149849055	ARNT	0.0103769	NA	NA	0.00625417
	149780799	CTSK	0.00940655	NA	NA	NA
	151040405	MLLT11	NA	0.0108882	NA	0.0106901
1	204819245	PM20D1	3.32494e-05	NA	NA	0.000269296
	200342382	TNNT2	0.00579146	NA	NA	NA
	204290883	NUAK2	0.0103576	NA	NA	0.0075561
	204904950	SLC26A9	0.0015808	0.976184	NA	NA
1	219863187	C1orf115	0.001431	NA	NA	NA
	225054448	TMEM63A	0.00152136	NA	NA	NA
	234667722	B3GALNT2	0.00498368	NA	NA	0.00178185
	230376913	C1orf131	0.00390863	NA	NA	NA
	234758779	GNG4	0.00430365	NA	NA	NA
	219921611	2020-03-02	0.00434257	NA	NA	NA
	230762561	DISC1	0.0069382	NA	NA	NA
	224997797	EPHX1	0.334212	NA	NA	1.20134e-05
2	1	TMEM18	0.22255	0.00478795	NA	0.22993
2	63277830	OTX1	NA	NA	NA	0.00019229
	36458856	CEBPZ	0.000976717	NA	NA	NA
	60293068	KIAA1841	0.00213479	NA	NA	NA
	25915619	KCNK3	0.00277762	NA	NA	NA
	24295212	SF3B6	NA	0.0036609	NA	NA
	24149416	ATAD2B	NA	NA	NA	0.00386385
	54237585	RTN4	0.00637124	NA	NA	NA
	23346347	PFN4	0.00669432	NA	NA	NA
	46572297	EPCAM	0.00679406	NA	0.0115846	NA
	47757064	STON1-GTF2A1L	0.0198508	0.00245275	0.0152055	0.00346081
	61370764	C2orf74	NA	0.102004	0.00219866	NA
	29454397	LBH	0.0013133	0.164507	NA	NA
	44312696	PPM1B	NA	5.25048e-05	NA	0.203919
	31502979	YIPF4	0.00941686	NA	NA	0.352894
	15804344	FAM49A	0.000165915	0.385252	NA	NA
	23921236	KLHL29	NA	0.00236469	NA	0.429248
2	72612886	ALMS1	4.61344e-05	NA	NA	NA
	99952887	TXNDC9	NA	0.000200374	NA	NA
	99106435	REV1	NA	NA	NA	0.000602848
	98771418	LIPT1	0.00115301	NA	NA	0.00100735
	98561179	TMEM131	NA	NA	NA	0.00134181
	97280570	ACTR1B	0.00271152	NA	NA	0.00166894
	98735242	TSGA10	0.00147363	0.00427814	0.00263323	0.000490735
	98771461	MRPL30	0.00250832	NA	NA	NA
	98552722	KIAA1211L	0.00371942	NA	NA	NA
	112342018	CHCHD5	0.00425197	NA	NA	NA
	87469835	THNSL2	0.0045369	NA	0.00858811	NA
	106503102	ST6GAL2	0.0107151	0.00582765	NA	NA
	84811531	VAMP5	NA	NA	NA	0.0110033
	112191107	RGPD8	0.00287575	0.00624937	NA	0.986498
2	152032506	STAM2	0.000565716	0.00046747	NA	NA
	160758480	LY75-CD302	NA	0.00185644	NA	NA
	160760732	LY75	NA	NA	NA	0.00217754
	160917029	PLA2R1	NA	0.00368987	NA	NA
	169551001	KLHL23	0.00630124	NA	NA	NA
	163592517	FIGN	0.44843	0.00115917	NA	NA
2	178160898	NFE2L2	NA	2.72119e-05	NA	0.173492
2	210341429	LANCL1	0.000701514	0.00125046	NA	0.000839789
	202900408	FZD7	NA	0.00467648	NA	NA
	206023918	NDUFS1	0.0951935	0.00516715	NA	NA
	205547224	NRP2	NA	0.616889	NA	0.00967361
	210342433	CPS1	0.000666998	0.901538	NA	NA
2	224428016	CUL3	0.0019475	0.102347	NA	0.00472507
2	237536219	LRRFIP1	0.00741867	0.449503	NA	NA
2	238707032	RBM44	NA	NA	0.00130016	NA
	242930205	RTP5	NA	0.00263871	NA	NA
	241082488	PASK	0.739064	0.0012224	NA	0.637595
3	18735633	SATB1	NA	0.00450204	NA	NA
3	37537763	EXOG	0.000634085	0.00189008	NA	NA
3	48395716	GPX1	0.00361201	NA	NA	NA
	48459884	AMT	0.00350675	NA	0.00495784	0.0117645
3	51719936	GNL3	0.00678935	NA	NA	0.0518993
3	131378688	ACAD11	0.00559263	0.226714	NA	NA
3	142666759	PAQR9	NA	0.00154703	NA	NA
3	161249750	OTOL1	NA	0.00139765	NA	NA
	182883005	LAMP3	NA	0.00285309	NA	NA
	182732192	ABCC5	0.00547438	0.00890973	NA	0.00357458
	170076028	SKIL	NA	NA	NA	0.00688847
	178370543	USP13	0.00814729	NA	NA	NA
3	182967438	ECE2	1.27045e-05	NA	NA	NA
3	194538728	MUC4	0.934492	0.0562306	NA	0.0110615
4	1	ZNF721	0.00279015	NA	NA	NA
4	817492	CPLX1	NA	0.973294	NA	0.00516946
4	2465033	DOK7	0.238481	0.00141182	NA	0.2268
4	22891658	PPARGC1A	NA	0.00478315	NA	NA
4	38460508	RPL9	5.43216e-05	NA	0.000295413	NA
	38460620	LIAS	0.00265857	0.00895425	NA	0.00535588
	40992489	SLC30A9	0.00762004	NA	NA	NA
4	56500362	NMU	NA	0.00618712	NA	NA
4	56844989	NOA1	0.000656943	NA	NA	NA
4	76328458	CCDC158	0.0052927	NA	NA	NA
4	88744352	FAM13A	0.000784539	0.00383657	NA	NA
4	101341118	BANK1	NA	0.00456724	NA	NA
	103119565	CENPE	0.00509749	NA	NA	NA
	102790135	CISD2	0.00515141	NA	NA	NA
	107910870	HADH	0.00572369	NA	NA	NA
	99009902	ADH5	0.00410167	NA	NA	0.0161989
	100439158	EMCN	0.165594	0.00538951	NA	NA
4	112437328	NEUROG2	0.00481023	NA	NA	NA
4	173292094	SAP30	0.00728351	NA	NA	NA
	173320687	SCRG1	0.00107859	NA	NA	NA
5	26038693	CDH9	0.181726	0.000817112	NA	NA
5	49708521	EMB	NA	0.0105204	NA	0.0110788
5	56878867	RAB3C	0.00588777	0.859219	NA	NA
5	77365540	BHMT2	0.00561875	NA	NA	NA
5	79256491	RASGRF2	0.028166	0.029714	NA	0.000361904
5	111849380	YTHDC2	0.0070118	NA	NA	NA
5	132209139	LEAP2	NA	7.74636e-05	NA	5.14734e-05
	145583025	RBM27	NA	0.00127032	NA	NA
	157690089	UBLCP1	0.00145113	NA	NA	NA
	129843850	RAPGEF6	0.00395695	NA	NA	NA
	150151471	G3BP1	0.00536516	NA	NA	0.00433012
	148569520	SLC6A7	0.00506962	NA	NA	NA
	139514800	PCDHB5	0.00570893	NA	NA	NA
	139552243	PCDHB7	0.0877274	0.00474065	NA	NA
	139571942	PCDHB10	0.121063	0.00592419	NA	NA
	131948255	FSTL4	0.418456	0.00252817	NA	NA
	147521046	ABLIM3	0.00415759	NA	NA	0.805821
5	160975347	GABRB2	NA	NA	NA	0.0102689
5	175853679	GRK6	NA	NA	NA	0.000115039
	174487692	FAM153B	0.00483698	NA	NA	NA
	179688119	TRIM52	0.0294954	0.00527884	NA	NA
6	15129356	MYLIP	0.007995	NA	NA	NA
6	32168391	RXRB	0.000436817	NA	NA	NA
	33396215	SYNGAP1	NA	0.00409169	NA	NA
	31324491	HLA-B	NA	0.00127108	NA	0.00723029
	32030123	TNXB	NA	0.00444215	NA	NA
	27891765	TRIM27	NA	0.00533916	NA	0.00999814
	31806504	TAP2	0.00826856	0.0200911	NA	0.0458743
	33725183	SNRPC	0.0861535	0.00414618	NA	NA
6	41928496	GNMT	0.00428197	0.00403732	NA	0.00363945
6	83140764	ME1	0.0423306	0.00291908	NA	NA
	83222194	PRSS35	0.00582708	NA	NA	NA
6	104307794	HACE1	0.000181726	NA	NA	NA
	108761966	SMPD2	0.00429225	NA	NA	NA
6	128204342	LAMA2	0.862155	0.00333188	NA	NA
6	149067658	NUP43	0.00568921	NA	NA	NA
	148887430	GINM1	0.00571755	NA	NA	NA
	149023490	LATS1	0.00698393	NA	NA	NA
	159114260	SOD2	0.00595127	0.118073	NA	NA
	158239259	EZR	0.174999	NA	NA	0.00698145
6	169151718	ERMARD	0.322247	0.00188894	NA	NA
7	26702614	HIBADH	0.00092265	0.220998	NA	0.210771
	33697851	NPSR1	0.000563708	NA	NA	NA
7	55131695	SUMF2	0.00294894	NA	NA	0.0043902
7	75091018	DTX2	0.170022	0.00513558	NA	NA
	75139745	UPK3B	0.00324014	0.00295367	NA	0.00292269
7	99026440	MEPCE	0.00108038	0.00104616	NA	0.00111469
	99934006	SPDYE3	NA	0.00121834	NA	NA
	99076855	TSC22D4	NA	NA	NA	0.00155328
	99017500	ZCWPW1	0.00155563	NA	NA	NA
	98933737	PILRB	0.00106699	NA	0.00217504	NA
	98971068	PILRA	0.000978142	NA	0.00256175	NA
	102848405	ORC5	0.00187134	NA	NA	NA
	99061894	C7orf61	0.00203792	NA	NA	NA
	99081550	NYAP1	0.00320049	NA	NA	NA
	104580787	LHFPL3	NA	0.00560173	NA	NA
	98775186	STAG3	0.103785	0.00438771	NA	0.0372843
	90763844	CYP51A1	0.000115072	0.755829	NA	NA
7	126225661	GCC1	0.000786028	NA	NA	NA
	127379346	CALU	0.0037801	0.00931005	NA	NA
	140178322	MKRN1	NA	0.0108222	NA	0.0106639
	139714229	MRPS33	0.00722901	0.578508	NA	NA
7	157334298	PTPRN2	0.642208	0.00697295	NA	0.00275806
8	772142	ARHGEF10	0.721839	0.0130069	NA	0.00126444
8	37034192	LSM1	1.38295e-05	1.34724e-05	NA	NA
	37088861	DDHD2	9.76233e-05	NA	NA	NA
	26630151	CCDC25	0.00010458	NA	NA	NA
	41396298	SMIM19	0.000883904	NA	NA	NA
	27630920	ESCO2	NA	NA	NA	0.00214095
	37218068	ZNF703	NA	0.00569071	NA	NA
	16743288	FGL1	0.00577017	NA	NA	NA
	41358978	SLC20A2	0.00650591	NA	NA	NA
	22386318	SLC25A37	0.0148369	0.00118667	NA	NA
8	56906403	IMPAD1	NA	0.00492887	NA	NA
8	108094184	RSPO2	0.000230436	0.889328	NA	NA
	115632297	TRPS1	0.00103455	0.494819	NA	NA
8	141138711	DENND3	0.00849266	0.0763182	NA	NA
	143623623	ZC3H3	0.00273407	0.174737	NA	NA
9	32750515	PRSS3	0.00425723	0.00684355	NA	0.92703
9	90926113	CKS2	0.00703704	NA	NA	NA
	92506456	GADD45G	NA	0.00479194	NA	NA
	102114853	TEX10	0.000921354	NA	NA	NA
9	127244764	NR5A1	NA	NA	NA	6.94379e-06
	129213652	RPL12	1.65229e-05	NA	NA	NA
	129186661	ZNF79	NA	0.000103543	NA	NA
	128884913	ANGPTL2	0.00104917	NA	NA	NA
	124675609	ZBTB6	0.00343081	NA	NA	NA
	83069149	NRG3	NA	0.00390214	NA	NA
	74757872	VCL	0.00429213	NA	NA	NA
	124703288	RABGAP1	0.00485799	NA	NA	NA
	129159421	SLC2A8	0.000259259	0.0578651	NA	NA
	85088342	CCSER2	0.254252	0.00346426	NA	NA
	69587298	STOX1	0.000260452	0.656247	0.158414	NA
10	104036920	INA	0.00448629	NA	NA	NA
10	123913793	BUB3	NA	NA	NA	0.0110563
11	7960899	OR10A3	NA	0.00134187	NA	NA
	8685624	SWAP70	0.00618577	NA	NA	0.678065
	17034500	SERGEF	0.944158	NA	NA	0.00630831
11	46399942	SPI1	NA	NA	NA	1.10604e-06
	46843734	NUP160	1.42861e-06	NA	NA	NA
	46616211	C1QTNF4	5.25539e-06	NA	NA	NA
	45722368	ZNF408	0.00336666	NA	NA	NA
	46260618	CREB3L1	NA	0.00363768	NA	NA
	33185376	CSTF3	NA	0.0793803	NA	4.95988e-06
	42702259	HSD17B12	0.55535	0.000890418	NA	NA
	33937677	PDHX	0.97741	0.00482806	NA	0.000661015
	42902389	ALKBH3	0.00245622	0.691181	NA	NA
	27494710	LGR4	NA	0.925483	NA	5.023e-05
11	62439084	ATL3	0.00141119	NA	NA	NA
	60572152	FADS1	0.00170611	NA	NA	NA
	67228186	PPP6R3	0.00204829	NA	NA	NA
	60560452	FADS2	NA	NA	NA	0.00293926
	60560082	TMEM258	0.00610463	NA	NA	NA
	65313706	ZDHHC24	0.00693773	NA	NA	NA
	65360292	CCS	0.00856191	NA	NA	NA
	63948665	CAPN1	NA	NA	NA	0.00978954
	61378479	EML3	NA	NA	NA	0.0105546
	71492887	STARD10	0.00419711	NA	NA	0.0350536
11	121526383	UBASH3B	NA	0.00498595	NA	NA
12	2186521	TSPAN9	0.000821839	0.738104	NA	0.141358
	5661066	IFFO1	0.00696234	NA	NA	NA
	5862082	MLF2	0.00881116	NA	NA	0.00157459
12	24403737	KRAS	0.0054766	0.727329	NA	NA
	32592581	SYT10	0.000591518	NA	NA	NA
12	50785101	SLC4A8	3.94505e-05	NA	NA	NA
	57026430	B4GALNT1	0.00150397	NA	NA	NA
	47919415	OR8S1	0.00349115	NA	NA	NA
	56328189	SDR9C7	0.00672926	NA	NA	NA
	53582391	SMUG1	0.00704792	NA	NA	NA
12	80470990	ACSS3	0.000349187	NA	NA	NA
	90572329	DCN	0.00430961	NA	NA	NA
	109486327	C12orf76	0.00735867	0.0135212	NA	NA
	104380088	C12orf45	0.273128	NA	NA	0.00798673
12	122459127	OGFOD2	0.00580505	NA	NA	NA
	132195366	P2RX2	0.0302995	NA	NA	0.0109335
	132287405	PGAM5	0.00372693	0.0338619	NA	NA
	133049993	FBRSL1	NA	0.0013661	NA	0.0411972
13	50483814	RNASEH2B	0.000119849	NA	NA	NA
	40768702	KBTBD7	0.0019305	NA	NA	NA
	50417832	DLEU7	0.00536207	NA	NA	NA
	41846289	AKAP11	0.00916954	NA	NA	NA
	48925263	CAB39L	0.000115219	0.626909	NA	NA
13	100150906	TM9SF2	NA	0.00132404	NA	NA
	106866120	EFNB2	NA	0.00258687	NA	NA
	96873688	MBNL2	NA	NA	NA	0.00516792
	107519083	FAM155A	0.309532	0.00196616	NA	NA
14	47121033	RPL10L	NA	0.00354805	NA	NA
14	72704205	PAPLN	NA	0.00539888	NA	NA
15	51030318	LYSMD2	0.000144254	NA	NA	0.00019464
	52264396	LEO1	NA	0.000253936	NA	NA
	51311398	MAPK6	0.000262642	NA	NA	NA
	48447962	GALK2	0.000365642	NA	NA	NA
	52405000	BCL2L10	NA	NA	NA	0.000781486
	42662108	ZSCAN29	0.00094915	NA	NA	NA
	43038590	PDIA3	0.00117656	NA	NA	NA
	42559055	TGM5	0.00134571	NA	NA	NA
	40522889	EXD1	0.00200207	NA	NA	NA
	49474393	SLC27A2	0.0042165	NA	NA	NA
	52526871	MYO5C	NA	0.0786365	NA	0.00665518
	42876702	PPIP5K1	0.00262758	0.234024	NA	NA
	51472084	GNB5	0.00285468	0.331794	NA	NA
	49406701	ATP8B4	0.00441313	0.360403	NA	NA
	50633826	GLDN	0.800451	NA	NA	0.00100045
	50200870	AP4E1	0.990003	0.257954	NA	0.00940283
15	1	JMJD8	0.00476675	NA	NA	NA
	82240509	CPEB1	0.00502381	NA	NA	NA
	89358094	ANPEP	NA	0.00590628	NA	0.0064075
	1	RHOT2	0.00787687	NA	NA	NA
	81824867	RPS17	0.00908958	NA	NA	NA
	876968	FAHD1	0.00918573	NA	0.0141582	0.00680211
	74165706	SCAMP2	0.023441	NA	NA	0.000340973
	79189391	MTHFS	0.0282442	NA	NA	0.00961444
	90427642	FES	0.00966095	NA	NA	0.0825491
	82735903	BTBD1	0.00246337	NA	NA	0.142426
	918186	MEIOB	0.00739099	0.370981	NA	NA
16	30022548	DOC2A	NA	NA	NA	6.12869e-07
	29102570	TBX6	1.70112e-06	NA	NA	NA
	28915196	ATP2A1	NA	NA	NA	2.56798e-06
	27620241	SULT1A1	2.09014e-09	6.75405e-06	NA	NA
	29662188	PRR14	NA	0.00016154	NA	NA
	28937557	KCTD13	0.00116251	NA	NA	NA
	28911700	ASPHD1	0.00234359	NA	NA	NA
	27607801	SULT1A2	2.9039e-09	0.0155547	NA	NA
	27996147	LAT	1.77314e-06	0.0908607	NA	NA
	24269252	ZKSCAN2	0.267531	0.00138068	NA	NA
16	68221032	SNTB2	3.79251e-05	NA	NA	NA
	68345259	VPS4A	4.4861e-05	NA	NA	NA
	70611033	TAT	7.38025e-05	NA	NA	NA
	85731409	GINS2	NA	0.000151012	NA	4.50379e-08
	68760409	NQO1	0.000195205	NA	NA	NA
	68373333	NIP7	0.000240397	NA	NA	NA
	71879545	ATXN1L	NA	NA	NA	0.000276634
	68796209	WWP2	0.000311124	NA	NA	NA
	69207722	CLEC18C	0.000584209	0.000437389	NA	NA
	86970122	CA5A	0.000632133	NA	NA	NA
	84744456	C16orf74	NA	0.00333964	NA	NA
	82932731	MLYCD	0.00497118	NA	NA	NA
	70781299	AP1G1	0.00525358	NA	NA	NA
	49099852	HEATR3	0.00214068	NA	0.00853195	0.00901148
	77246968	SYCE1L	NA	NA	NA	0.00761358
	72929007	ZFHX3	NA	0.298657	NA	0.00569301
	88574811	SPG7	0.11295	0.44761	NA	0.00783568
	74808750	FA2H	NA	0.0019588	NA	0.380061
	68984810	CLEC18A	0.000304303	NA	0.830581	NA
	71158752	PMFBP1	0.00262831	0.905428	NA	NA
17	6589389	WRAP53	5.58027e-05	NA	NA	NA
	6461609	TNFSF13	5.98774e-05	NA	NA	NA
	16723265	SREBF1	NA	0.000116016	NA	0.000233392
	6482785	CD68	NA	0.000304012	NA	NA
	17218624	SMCR8	0.00039352	NA	NA	NA
	1206998	SRR	0.000361257	6.12624e-05	0.00280326	NA
	7835329	TRAPPC1	NA	NA	NA	0.00204464
	6832753	KCNAB3	0.00296373	NA	NA	NA
	16942606	GID4	0.00391015	NA	NA	NA
	6531123	SAT2	0.00414781	NA	NA	NA
	15256770	CENPV	0.00483178	NA	NA	NA
	16775378	TOM1L2	0.000191054	NA	NA	0.0175321
	17012020	MYO15A	0.0191985	0.0451469	0.025761	0.000158409
	6620672	DNAH2	0.0474455	0.00116614	NA	NA
	16991200	DRG2	0.0527615	NA	NA	0.00513981
	17163848	MIEF2	0.0984125	0.000631401	NA	NA
17	43370099	LRRC37A	8.34793e-16	3.88869e-13	2.1809e-10	NA
	42971748	MAPT	4.837e-16	1.76544e-08	NA	1.80444e-12
	42699267	CRHR1	1.07011e-08	8.6658e-09	NA	NA
	42568094	PLEKHM1	NA	3.89123e-06	NA	NA
	56232535	SKA2	0.000246932	NA	NA	NA
	27804380	GOSR1	0.000189399	0.000844979	NA	NA
	39811323	TUBG2	0.000629318	0.000509874	NA	NA
	26945135	CORO6	0.00102596	NA	NA	NA
	39761694	TUBG1	0.00125124	NA	NA	NA
	28624429	OMG	0.00245327	NA	NA	0.00011313
	40713999	COASY	NA	NA	NA	0.00134234
	65031635	KPNA2	0.00289523	0.000103748	NA	NA
	56183829	TRIM37	0.00102293	NA	NA	0.0021878
	27256874	EFCAB5	0.00223732	NA	NA	0.00147307
	27257080	SSH2	NA	0.00234221	NA	NA
	64989640	C17orf58	0.00239614	NA	NA	NA
	46022172	SNF8	0.00261775	NA	NA	NA
	36820440	TCAP	0.00313684	NA	NA	NA
	37608096	MED1	NA	NA	NA	0.00362372
	55769384	TEX14	0.00378861	NA	NA	NA
	36844310	PGAP3	0.00447732	NA	NA	NA
	64821780	BPTF	0.00459265	NA	NA	NA
	37824526	PNMT	NA	NA	NA	0.00489607
	39834631	CNTNAP1	0.00519661	NA	NA	NA
	36793318	STARD3	NA	NA	NA	0.00682905
	57156282	HEATR6	0.00770965	NA	NA	NA
	26621133	NUFIP2	0.00781995	NA	NA	NA
	45178560	CBX1	0.00782096	NA	NA	NA
	72901494	MRPL38	0.0089903	NA	NA	NA
	39701232	HSD17B1	0.0175806	0.00135766	NA	NA
	77234665	RNF213	0.00245832	0.171681	0.0216912	NA
	78479806	ACTG1	0.489053	0.00244508	NA	0.0104158
	36557876	FBXL20	0.780853	0.00165114	NA	0.00166135
	77518619	RPTOR	0.921134	0.000345627	NA	0.000513639
	44000483	GOSR2	0.982914	0.000938272	NA	NA
18	20140306	NPC1	0.000462328	NA	NA	NA
19	4286174	PTPRS	0.668401	0.0040301	NA	NA
19	7212650	FBN3	0.00878404	0.0420811	NA	NA
19	18049791	HOMER3	0.00854867	NA	NA	NA
19	48199232	FUT2	9.13314e-06	NA	NA	NA
	48401990	TULP2	0.000278385	NA	NA	0.000374965
	49342101	PLEKHA4	NA	6.09526e-05	NA	0.00104508
	57978423	ZNF324	0.00352447	NA	NA	NA
	48339767	HSD17B14	0.00367915	NA	NA	NA
	40223008	ITPKC	0.00350746	NA	NA	0.00654571
	48497828	ELSPBP1	NA	NA	NA	0.00787943
	38747292	PPP1R14A	NA	NA	NA	0.00935844
	48375649	PPP1R15A	NA	NA	NA	0.0096418
	39897275	ZFP36	NA	NA	NA	0.00976107
20	1	TRIB3	0.00542891	NA	NA	NA
20	875154	SIRPA	0.00367853	NA	NA	NA
	569278	SIRPB1	0.00369804	0.25794	NA	NA
20	17446025	DZANK1	0.00320214	NA	NA	NA
	31077893	CBFA2T2	0.00385092	NA	NA	NA
	15554078	KIF16B	0.0595726	0.00200865	NA	0.0027813
	23973360	APMAP	0.000188487	0.0550453	NA	NA
	17488199	SEC23B	0.215162	0.00166028	NA	0.285891
20	47599536	SNAI1	0.0368872	NA	NA	0.00397842
	47552948	RNF114	0.120371	0.0224005	NA	0.00735677
	55136136	PCK1	0.00581917	0.200847	NA	NA
21	33398153	OLIG2	0.00673004	NA	NA	NA
	39816128	LCA5L	0.00685548	0.00693972	NA	NA
	39817781	SH3BGR	0.105227	0.00771151	NA	0.00808183
22	23951057	GUCD1	0.000297279	NA	NA	NA
	19119330	ZDHHC8	0.00131983	NA	NA	NA
	23863206	UPB1	0.0068262	0.00195885	NA	NA
	23666786	SPECC1L	0.494505	0.00441864	NA	NA
	29234263	ASCC2	0.491268	NA	NA	0.00967927
22	40956767	CSDC2	4.16786e-06	NA	NA	NA
	40940449	POLR3H	8.52869e-06	4.77194e-05	NA	4.35261e-06
	40697526	ZC3H7B	0.000167421	2.66029e-05	NA	NA
	41095503	MEI1	0.000148578	NA	NA	NA
	41017100	DESI1	0.00461766	NA	NA	NA
	40487790	EP300	0.00771591	NA	NA	NA
	40601209	L3MBTL2	0.00144675	0.034596	NA	NA
	42090992	A4GALT	0.314303	8.25764e-05	NA	7.43171e-05
