# Supplementary material for: Multi-omics integration analysis identifies novel genes for alcoholism with potential overlap with neurodegenerative diseases
Source: Nat Commun. 2021 Aug 20;12:5071. doi: 10.1038/s41467-021-25392-y (PMC8379159; doi:10.1038/s41467-021-25392-y)
Supplement: Supplementary file 10 — Supplementary Data 7 [file 41467_2021_25392_MOESM10_ESM.xlsx]

## Sheet: Sheet1
Supplementary Data 7: AUD genes that also replicated in DPW SMR analysis
	AUD SMR analysis				DPW SMR analysis
Gene	Adult brain (SMR P)		Fetal brain (SMR P)		Adult brain (SMR P)		Fetal brain (SMR P)
	eQTL	mQTL	eQTL	mQTL	eQTL	mQTL	eQTL	mQTL
PHACTR4	0.00100836	x	x	0.000800475	NA	NA	NA	NA
CDC20	0.0170445	x	x	0.00156249	NA	NA	NA	NA
CCDC17	x	x	x	0.000816193	NA	NA	NA	0.000992879
GPX1	4.92762e-05	x	x	x	0.00361201	NA	NA	NA
AMT	0.000207217	x	0.000439348	0.446633	0.00350675	NA	0.00495784	0.0117645
HLA-B	x	0.0466717	x	0.00111711	NA	0.00127108	NA	0.00723029
ASCC3	0.554728	x	x	0.000992182	NA	NA	NA	NA
PTPRN2	0.0500067	0.00132615	x	0.00139044	0.642208	0.00697295	NA	0.00275806
XKR6	0.861734	0.68126	x	0.000806132	NA	NA	NA	NA
PENK	0.400107	0.415843	x	0.00175157	NA	NA	NA	NA
TBC1D2	0.221553	x	0.00101584	x	NA	NA	NA	NA
SPI1	x	x	x	0.000191234	NA	NA	NA	1.10604e-06
MTCH2	1.88853e-05	x	x	x	NA	NA	NA	NA
NUP160	0.000387555	x	x	x	1.42861e-06	NA	NA	NA
MCF2L	0.0621685	0.00370695	x	0.00112896	NA	NA	NA	NA
CHP2	0.109772	0.0010121	x	0.00178952	NA	NA	NA	NA
EFCAB5	0.000956977	x	x	0.00121822	0.00223732	NA	NA	0.00147307
MAP3K14	x	x	x	2.99098e-05	NA	NA	NA	NA
CACNA1A	x	x	x	0.00144513	NA	NA	NA	NA
ELL	0.00302776	x	x	0.000335822	NA	NA	NA	NA
ZNF772	0.863116	x	x	0.00144962	NA	NA	NA	NA
P-values presented in this table resulted from SMR analyses performed using DPW meta-analysis summary statistics and each eQTL and mQTL dataset presented in the column. This table only presents the genes that passed the criteria of multiple test correction (FDR ([SMR-P value] < 20%, SMR-Heidi P > 0.05 and eQTL P < 5 x 10-8). Analysis presented in this table is not restricted for the GWAS P-value …
