# Supplementary material for: Multi-omics integration analysis identifies novel genes for alcoholism with potential overlap with neurodegenerative diseases
Source: Nat Commun. 2021 Aug 20;12:5071. doi: 10.1038/s41467-021-25392-y (PMC8379159; doi:10.1038/s41467-021-25392-y)
Supplement: Supplementary file 11 — Supplementary Data 8 [file 41467_2021_25392_MOESM11_ESM.xlsx]

## Sheet: Supp Table 4
Supplementary Data 8: Results of pathway analysis with genes priortized in DPW integration analysis
© 2000-2020 QIAGEN. All rights reserved.
Pathway analysis reported here was performed using the IPA. IPA uses the Fisher's Exact test (right tailed for over-enrichment) to calculate the P-value of enrichment. A total of 410 terms were tested and according to Bonferroni correction (0.05 / 410 = 0.00012 = 3.92 [-log P], none of pathway reached statistical significance. Although the TR/RXR activation showed enrichment P va;ue (3.84) that w…
Ingenuity Canonical Pathways	-log(p-value)	Ratio	Molecules
TR/RXR Activation	3.84	0.0952	ATP2A1,EP300,ME1,MED1,PCK1,PPARGC1A,RXRB,SREBF1
Lipoate Biosynthesis and Incorporation II	3.48	1	LIAS,LIPT1
γ-linolenate Biosynthesis II (Animals)	2.47	0.176	FADS1,FADS2,SLC27A2
Estrogen Biosynthesis	2.19	0.0976	CYP51A1,HSD17B1,HSD17B12,HSD17B14
Sirtuin Signaling Pathway	2.14	0.0412	CPS1,GADD45G,MAPK6,MLYCD,NDUFS1,NFE2L2,NQO1,PCK1,PPARGC1A,RPTOR,SOD2,SREBF1
Superoxide Radicals Degradation	2.07	0.25	NQO1,SOD2
Glycine Betaine Degradation	1.87	0.2	BHMT2,SRR
Cardiac β-adrenergic Signaling	1.83	0.0496	AKAP11,ATP2A1,GNB5,GNG4,PDE4B,PPP1R14A,TULP2
RhoGDI Signaling	1.76	0.0444	ACTG1,ARHGEF10,CDH9,EP300,EZR,GNB5,GNG4,RHOT2
Lipoate Salvage and Modification	1.74	1	LIPT1
4-hydroxybenzoate Biosynthesis	1.74	1	TAT
4-hydroxyphenylpyruvate Biosynthesis	1.74	1	TAT
Unfolded protein response	1.73	0.0714	CEBPZ,NFE2L2,PPP1R15A,SREBF1
Phagosome Maturation	1.69	0.0464	CTSK,CTSS,GOSR1,GOSR2,HLA-B,TUBG1,TUBG2
Oleate Biosynthesis II (Animals)	1.65	0.154	FADS1,FADS2
NRF2-mediated Oxidative Stress Response	1.65	0.0423	ACTG1,CUL3,EP300,EPHX1,KRAS,NFE2L2,NQO1,SOD2
Synaptogenesis Signaling Pathway	1.55	0.0353	CDH9,CNTNAP1,CPLX1,EFNA3,EFNB2,GOSR1,GOSR2,KRAS,MAPT,SYNGAP1,SYT10
Regulation of Cellular Mechanics by Calpain Protease	1.52	0.0615	CAPN1,EZR,KRAS,VCL
Antigen Presentation Pathway	1.47	0.0769	HLA-B,PDIA3,TAP2
Formaldehyde Oxidation II (Glutathione-dependent)	1.44	0.5	ADH5
Xenobiotic Metabolism Signaling	1.42	0.0348	ARNT,CUL3,EP300,KRAS,MED1,NFE2L2,NQO1,PPARGC1A,SULT1A1,SULT1A2
Mechanisms of Viral Exit from Host Cells	1.42	0.0732	ACTG1,SNF8,VPS4A
Estrogen-Dependent Breast Cancer Signaling	1.34	0.0541	HSD17B1,HSD17B12,HSD17B14,KRAS
Aryl Hydrocarbon Receptor Signaling	1.33	0.042	ARNT,EP300,MED1,NFE2L2,NQO1,RXRB
CDK5 Signaling	1.33	0.0463	CAPN1,KRAS,MAPK6,MAPT,PPP1R14A
Role of Oct4 in Mammalian Embryonic Stem Cell Pluripotency	1.29	0.0652	NR5A1,RXRB,WWP2
Uracil Degradation II (Reductive)	1.27	0.333	UPB1
Coenzyme A Biosynthesis	1.27	0.333	COASY
Methionine Salvage II (Mammalian)	1.27	0.333	BHMT2
Thymine Degradation	1.27	0.333	UPB1
L-serine Degradation	1.27	0.333	SRR
HIF1α Signaling	1.26	0.0442	ARNT,EP300,KRAS,MAPK6,SLC2A8
Agrin Interactions at Neuromuscular Junction	1.25	0.0506	ACTG1,KRAS,LAMA2,NRG3
Polyamine Regulation in Colon Cancer	1.22	0.0909	KRAS,SAT2
Pyrimidine Deoxyribonucleotides De Novo Biosynthesis I	1.22	0.0909	CMPK1,PCK1
Axonal Guidance Signaling	1.22	0.0289	ABLIM3,ADAM15,ECE2,EFNA3,EFNB2,FES,FZD7,GNB5,GNG4,KRAS,NRP2,PDIA3,RTN4,TUBG1
Superpathway of D-myo-inositol (1,4,5)-trisphosphate Metabolism	1.19	0.087	BPNT2,ITPKC
LXR/RXR Activation	1.15	0.0413	CYP51A1,HADH,MYLIP,RXRB,SREBF1
Spermine and Spermidine Degradation I	1.15	0.25	SAT2
Catecholamine Biosynthesis	1.15	0.25	PNMT
Glutathione Redox Reactions II	1.15	0.25	PDIA3
Acetate Conversion to Acetyl-CoA	1.15	0.25	ACSS3
RhoA Signaling	1.13	0.0407	ACTG1,EZR,NRP2,PFN4,RAPGEF6
Transcriptional Regulatory Network in Embryonic Stem Cells	1.13	0.0556	OTX1,SKIL,ZFHX3
Myo-inositol Biosynthesis	1.06	0.2	BPNT2
Galactose Degradation I (Leloir Pathway)	1.06	0.2	GALK2
Tyrosine Degradation I	1.06	0.2	TAT
Nur77 Signaling in T Lymphocytes	1.04	0.0508	CASP9,EP300,HLA-B
FAK Signaling	1.02	0.0421	ACTG1,CAPN1,KRAS,VCL
Melatonin Degradation I	1.02	0.05	CYP51A1,SULT1A1,SULT1A2
PCP pathway	1.02	0.05	FZD7,LGR4,PFN4
Adipogenesis pathway	1.01	0.0373	FZD7,PPIP5K1,SAP30,SETDB1,SREBF1
Phospholipase C Signaling	1.01	0.0311	ARHGEF10,EP300,GNB5,GNG4,KRAS,LAT,PPP1R14A,RHOT2
Amyotrophic Lateral Sclerosis Signaling	1	0.0412	CAPN1,CASP9,CCS,GPX1
Salvage Pathways of Pyrimidine Ribonucleotides	1	0.0412	CMPK1,GRK6,MAPK6,PCK1
p53 Signaling	0.987	0.0408	EP300,GADD45G,GNL3,MED1
Dopamine Degradation	0.987	0.0667	SULT1A1,SULT1A2
UVA-Induced MAPK Signaling	0.987	0.0408	CASP9,KRAS,PDIA3,SMPD2
Urea Cycle	0.983	0.167	CPS1
Glycine Cleavage Complex	0.983	0.167	AMT
Zymosterol Biosynthesis	0.983	0.167	CYP51A1
Estrogen Receptor Signaling	0.979	0.0365	EP300,KRAS,MED1,PCK1,PPARGC1A
Apoptosis Signaling	0.975	0.0404	BCL2L10,CAPN1,CASP9,KRAS
VEGF Signaling	0.975	0.0404	ACTG1,ARNT,KRAS,VCL
Apelin Cardiomyocyte Signaling Pathway	0.975	0.0404	ARNT,ATP2A1,MAPK6,PDIA3
G Protein Signaling Mediated by Tubby	0.967	0.0645	GNB5,GNG4
D-myo-inositol (1,4,5,6)-Tetrakisphosphate Biosynthesis	0.951	0.0357	PGAM5,PPIP5K1,PPP1R14A,SIRPA,UBLCP1
D-myo-inositol (3,4,5,6)-tetrakisphosphate Biosynthesis	0.951	0.0357	PGAM5,PPIP5K1,PPP1R14A,SIRPA,UBLCP1
Glutathione-mediated Detoxification	0.943	0.0625	ANPEP,LANCL1
Superpathway of Melatonin Degradation	0.943	0.0462	CYP51A1,SULT1A1,SULT1A2
Ethanol Degradation II	0.943	0.0625	ACSS3,ADH5
Fatty Acid β-oxidation I	0.943	0.0625	HADH,SLC27A2
EIF2 Signaling	0.939	0.0312	KRAS,PPP1R15A,RPL12,RPL9,RPS17,SREBF1,TRIB3
Calcium-induced T Lymphocyte Apoptosis	0.928	0.0455	ATP2A1,EP300,HLA-B
PPAR Signaling	0.917	0.0385	EP300,KRAS,MED1,PPARGC1A
Serotonin Degradation	0.914	0.0448	ADH5,SULT1A1,SULT1A2
Cytotoxic T Lymphocyte-mediated Apoptosis of Target Cells	0.9	0.0588	CASP9,HLA-B
Remodeling of Epithelial Adherens Junctions	0.9	0.0441	ACTG1,TUBG1,VCL
Endothelin-1 Signaling	0.889	0.0319	CASP9,ECE2,KRAS,MAPK6,PDIA3,PLA2R1
Virus Entry via Endocytic Pathways	0.883	0.0374	ACTG1,AP1G1,HLA-B,KRAS
Noradrenaline and Adrenaline Degradation	0.876	0.0571	ADH5,PNMT
Inositol Pyrophosphates Biosynthesis	0.866	0.125	PPIP5K1
Sphingomyelin Metabolism	0.866	0.125	SMPD2
Huntington's Disease Signaling	0.848	0.0295	CAPN1,CASP9,EP300,GNB5,GNG4,GOSR1,GOSR2
Ephrin B Signaling	0.845	0.0417	EFNB2,GNB5,GNG4
Epithelial Adherens Junction Signaling	0.842	0.0329	ACTG1,KRAS,SNAI1,TUBG1,VCL
Non-Small Cell Lung Cancer Signaling	0.833	0.0411	CASP9,KRAS,RXRB
Cardiac Hypertrophy Signaling	0.83	0.0292	ELSPBP1,EP300,GNB5,GNG4,KRAS,PDIA3,RHOT2
Superpathway of Inositol Phosphate Compounds	0.824	0.0305	ITPKC,PGAM5,PPIP5K1,PPP1R14A,SIRPA,UBLCP1
3-phosphoinositide Degradation	0.824	0.0325	PGAM5,PPIP5K1,PPP1R14A,SIRPA,UBLCP1
Thyroid Hormone Metabolism II (via Conjugation and/or Degradation)	0.821	0.0526	SULT1A1,SULT1A2
Hypoxia Signaling in the Cardiovascular System	0.821	0.0405	ARNT,EP300,NQO1
D-myo-inositol-5-phosphate Metabolism	0.818	0.0323	PGAM5,PPIP5K1,PPP1R14A,SIRPA,UBLCP1
Folate Transformations I	0.818	0.111	MTHFS
Signaling by Rho Family GTPases	0.804	0.0287	ACTG1,ARHGEF10,CDH9,EZR,GNB5,GNG4,RHOT2
Breast Cancer Regulation by Stathmin1	0.801	0.03	ARHGEF10,GNB5,GNG4,KRAS,PPP1R14A,TUBG1
Neuroprotective Role of THOP1 in Alzheimer's Disease	0.793	0.0345	ECE2,HLA-B,MAPT,PRSS3
Sphingosine-1-phosphate Signaling	0.785	0.0342	CASP9,PDIA3,RHOT2,SMPD2
Antiproliferative Role of Somatostatin Receptor 2	0.783	0.039	GNB5,GNG4,KRAS
Calcium Transport I	0.775	0.1	ATP2A1
VDR/RXR Activation	0.772	0.0385	EP300,MED1,RXRB
Pyrimidine Ribonucleotides Interconversion	0.767	0.0488	CMPK1,PCK1
Renal Cell Carcinoma Signaling	0.75	0.0375	ARNT,EP300,KRAS
Thrombin Signaling	0.747	0.0288	ARHGEF10,GNB5,GNG4,KRAS,PDIA3,RHOT2
Colorectal Cancer Metastasis Signaling	0.747	0.0277	CASP9,FZD7,GNB5,GNG4,KRAS,PTGER3,RHOT2
3-phosphoinositide Biosynthesis	0.747	0.0305	PGAM5,PPIP5K1,PPP1R14A,SIRPA,UBLCP1
γ-glutamyl Cycle	0.738	0.0909	ANPEP
Pyrimidine Ribonucleotides De Novo Biosynthesis	0.735	0.0465	CMPK1,PCK1
tRNA Splicing	0.735	0.0465	PDE4B,TULP2
Apelin Adipocyte Signaling Pathway	0.728	0.0366	GPX1,MAPK6,PPARGC1A
Protein Kinase A Signaling	0.721	0.0251	AKAP11,GNB5,GNG4,PDE4B,PDIA3,PPP1R14A,PTPRS,SIRPA,TULP2,UBASH3B
Tight Junction Signaling	0.719	0.0298	ACTG1,CSTF3,GOSR1,GOSR2,VCL
Integrin Signaling	0.717	0.0282	ACTG1,CAPN1,KRAS,PFN4,RHOT2,VCL
Gαi Signaling	0.714	0.032	GNB5,GNG4,KRAS,PTGER3
Cleavage and Polyadenylation of Pre-mRNA	0.703	0.0833	CSTF3
14-3-3-mediated Signaling	0.699	0.0315	KRAS,MAPT,PDIA3,TUBG1
P2Y Purigenic Receptor Signaling Pathway	0.699	0.0315	GNB5,GNG4,KRAS,PDIA3
Germ Cell-Sertoli Cell Junction Signaling	0.697	0.0292	ACTG1,KRAS,RHOT2,TUBG1,VCL
Dermatan Sulfate Biosynthesis (Late Stages)	0.693	0.0435	SULT1A1,SULT1A2
Synaptic Long Term Potentiation	0.682	0.031	EP300,KRAS,PDIA3,PPP1R14A
Fatty Acid Activation	0.674	0.0769	SLC27A2
Cholesterol Biosynthesis I	0.674	0.0769	CYP51A1
Cholesterol Biosynthesis II (via 24,25-dihydrolanosterol)	0.674	0.0769	CYP51A1
Cholesterol Biosynthesis III (via Desmosterol)	0.674	0.0769	CYP51A1
Ceramide Signaling	0.668	0.0341	CNKSR1,KRAS,SMPD2
Chondroitin Sulfate Biosynthesis (Late Stages)	0.664	0.0417	SULT1A1,SULT1A2
CTLA4 Signaling in Cytotoxic T Lymphocytes	0.658	0.0337	AP1G1,HLA-B,LAT
Cell Cycle: G2/M DNA Damage Checkpoint Regulation	0.652	0.0408	CKS2,EP300
Phenylalanine Degradation IV (Mammalian, via Side Chain)	0.646	0.0714	SLC27A2
Colanic Acid Building Blocks Biosynthesis	0.646	0.0714	GALK2
Amyloid Processing	0.638	0.04	CAPN1,MAPT
Ephrin Receptor Signaling	0.638	0.0278	EFNA3,EFNB2,GNB5,GNG4,KRAS
Role of NFAT in Regulation of the Immune Response	0.633	0.0276	GNB5,GNG4,HLA-B,KRAS,LAT
Senescence Pathway	0.629	0.0255	CAPN1,EP300,GADD45G,KRAS,MAPK6,PDHX,SOD2
Thyroid Cancer Signaling	0.625	0.0392	KRAS,RXRB
UVC-Induced MAPK Signaling	0.625	0.0392	KRAS,SMPD2
Androgen Biosynthesis	0.62	0.0667	HSD17B14
Superpathway of Citrulline Metabolism	0.62	0.0667	CPS1
α-Adrenergic Signaling	0.604	0.0316	GNB5,GNG4,KRAS
Lymphotoxin β Receptor Signaling	0.602	0.0377	CASP9,EP300
Hereditary Breast Cancer Signaling	0.602	0.0286	EP300,GADD45G,KRAS,TUBG1
Neuregulin Signaling	0.595	0.0312	DCN,KRAS,NRG3
Granzyme B Signaling	0.595	0.0625	CASP9
Glutaryl-CoA Degradation	0.595	0.0625	HADH
Parkinson's Signaling	0.595	0.0625	CASP9
Systemic Lupus Erythematosus In T Cell Signaling Pathway	0.583	0.024	CASP9,EZR,HLA-B,KRAS,LAT,LEPR,RHOT2,RPTOR
Endocannabinoid Cancer Inhibition Pathway	0.582	0.028	CASP9,RPTOR,SMPD2,TRIB3
PPARα/RXRα Activation	0.578	0.0263	EP300,KRAS,MED1,PDIA3,PPARGC1A
RAN Signaling	0.572	0.0588	KPNA2
Mitochondrial L-carnitine Shuttle Pathway	0.572	0.0588	SLC27A2
D-myo-inositol (1,4,5)-trisphosphate Degradation	0.572	0.0588	BPNT2
Chondroitin Sulfate Biosynthesis	0.567	0.0357	SULT1A1,SULT1A2
RAR Activation	0.562	0.0259	EP300,MED1,PPARGC1A,RXRB,SDR9C7
1D-myo-inositol Hexakisphosphate Biosynthesis II (Mammalian)	0.551	0.0556	ITPKC
Valine Degradation I	0.551	0.0556	HIBADH
D-myo-inositol (1,3,4)-trisphosphate Biosynthesis	0.551	0.0556	ITPKC
Adrenomedullin signaling pathway	0.541	0.0254	ARNT,KRAS,MAPK6,PDIA3,RXRB
Relaxin Signaling	0.536	0.0267	GNB5,GNG4,PDE4B,TULP2
Dermatan Sulfate Biosynthesis	0.536	0.0339	SULT1A1,SULT1A2
Granzyme A Signaling	0.532	0.0526	EP300
GADD45 Signaling	0.532	0.0526	GADD45G
Oxidative Ethanol Degradation III	0.532	0.0526	ACSS3
Apelin Muscle Signaling Pathway	0.532	0.0526	PPARGC1A
Semaphorin Signaling in Neurons	0.526	0.0333	FES,RHOT2
Endometrial Cancer Signaling	0.526	0.0333	CASP9,KRAS
Retinoic acid Mediated Apoptosis Signaling	0.526	0.0333	CASP9,RXRB
PD-1, PD-L1 cancer immunotherapy pathway	0.519	0.0283	HLA-B,LAT,LATS1
Autophagy	0.517	0.0328	CTSK,CTSS
Gαs Signaling	0.511	0.028	CRHR1,GNB5,GNG4
Wnt/Ca+ pathway	0.507	0.0323	FZD7,PDIA3
Paxillin Signaling	0.504	0.0278	ACTG1,KRAS,VCL
Phospholipases	0.498	0.0317	PDIA3,PLA2R1
Antioxidant Action of Vitamin C	0.498	0.0275	PDIA3,PLA2R1,SLC2A8
Putrescine Degradation III	0.495	0.0476	SAT2
Endoplasmic Reticulum Stress Pathway	0.495	0.0476	CASP9
CREB Signaling in Neurons	0.489	0.0242	EP300,GNB5,GNG4,KRAS,PDIA3
iCOS-iCOSL Signaling in T Helper Cells	0.484	0.027	HLA-B,LAT,PLEKHA4
Myc Mediated Apoptosis Signaling	0.48	0.0308	CASP9,KRAS
ErbB2-ErbB3 Signaling	0.48	0.0308	KRAS,NRG3
Pyridoxal 5'-phosphate Salvage Pathway	0.48	0.0308	GRK6,MAPK6
Osteoarthritis Pathway	0.471	0.0237	C1QTNF4,CASP9,DCN,FZD7,PPARGC1A
Eicosanoid Signaling	0.471	0.0303	PLA2R1,PTGER3
AMPK Signaling	0.466	0.0236	EP300,MLYCD,PPARGC1A,PPM1B,RPTOR
ErbB4 Signaling	0.463	0.0299	KRAS,NRG3
Tryptophan Degradation III (Eukaryotic)	0.463	0.0435	HADH
Ethanol Degradation IV	0.463	0.0435	ACSS3
Tec Kinase Signaling	0.458	0.0244	ACTG1,GNB5,GNG4,RHOT2
Endocannabinoid Developing Neuron Pathway	0.458	0.0261	KRAS,MAPK6,RPTOR
Role of NFAT in Cardiac Hypertrophy	0.457	0.0234	EP300,GNB5,GNG4,KRAS,PDIA3
Glioblastoma Multiforme Signaling	0.453	0.0242	FZD7,KRAS,PDIA3,RHOT2
fMLP Signaling in Neutrophils	0.452	0.0259	GNB5,GNG4,KRAS
Tumoricidal Function of Hepatic Natural Killer Cells	0.449	0.0417	CASP9
Glutathione Redox Reactions I	0.449	0.0417	GPX1
Role of JAK1 and JAK3 in γc Cytokine Signaling	0.446	0.029	FES,KRAS
SPINK1 General Cancer Pathway	0.446	0.029	KRAS,PRSS3
CXCR4 Signaling	0.444	0.024	GNB5,GNG4,KRAS,RHOT2
Actin Cytoskeleton Signaling	0.44	0.0229	ACTG1,EZR,KRAS,SSH2,VCL
Bupropion Degradation	0.434	0.04	CYP51A1
Small Cell Lung Cancer Signaling	0.431	0.0282	CASP9,RXRB
Heparan Sulfate Biosynthesis (Late Stages)	0.431	0.0282	SULT1A1,SULT1A2
G-Protein Coupled Receptor Signaling	0.428	0.0221	CRHR1,KRAS,PDE4B,PTGER3,SYNGAP1,TULP2
Mitochondrial Dysfunction	0.424	0.0234	CASP9,NDUFS1,RHOT2,SOD2
Actin Nucleation by ARP-WASP Complex	0.424	0.0278	KRAS,RHOT2
Lipid Antigen Presentation by CD1	0.421	0.0385	PDIA3
Gluconeogenesis I	0.421	0.0385	ME1
G Beta Gamma Signaling	0.418	0.0246	GNB5,GNG4,KRAS
Inhibition of ARE-Mediated mRNA Degradation Pathway	0.418	0.0246	MAPK6,TNFSF13,ZFP36
Caveolar-mediated Endocytosis Signaling	0.416	0.0274	ACTG1,HLA-B
LPS/IL-1 Mediated Inhibition of RXR Function	0.415	0.0223	PPARGC1A,SLC27A2,SREBF1,SULT1A1,SULT1A2
Leptin Signaling in Obesity	0.409	0.027	LEPR,PDIA3
Glioma Invasiveness Signaling	0.409	0.027	KRAS,RHOT2
CCR3 Signaling in Eosinophils	0.407	0.0242	GNB5,GNG4,KRAS
Angiopoietin Signaling	0.402	0.0267	CASP9,KRAS
cAMP-mediated signaling	0.399	0.0219	AKAP11,CRHR1,PDE4B,PTGER3,TULP2
Systemic Lupus Erythematosus Signaling	0.395	0.0218	HLA-B,KRAS,LAT,LSM1,SNRPC
GDNF Family Ligand-Receptor Interactions	0.395	0.0263	DOK7,KRAS
Superpathway of Cholesterol Biosynthesis	0.384	0.0345	CYP51A1
p70S6K Signaling	0.381	0.0233	KRAS,MAPT,PDIA3
Heparan Sulfate Biosynthesis	0.381	0.0256	SULT1A1,SULT1A2
Molecular Mechanisms of Cancer	0.38	0.0205	ARHGEF10,CASP9,EP300,FZD7,KRAS,RASGRF2,RHOT2,SYNGAP1
Acetone Degradation I (to Methylglyoxal)	0.374	0.0333	CYP51A1
Dendritic Cell Maturation	0.371	0.0219	HLA-B,LEPR,LY75,PDIA3
Cellular Effects of Sildenafil (Viagra)	0.371	0.0229	ACTG1,PDE4B,PDIA3
Role of MAPK Signaling in the Pathogenesis of Influenza	0.369	0.025	KRAS,PLA2R1
Prolactin Signaling	0.363	0.0247	EP300,KRAS
Sertoli Cell-Sertoli Cell Junction Signaling	0.363	0.0216	ACTG1,KRAS,TUBG1,VCL
PEDF Signaling	0.357	0.0244	KRAS,SOD2
Production of Nitric Oxide and Reactive Oxygen Species in Macrophages	0.351	0.0213	PPP1R14A,RHOT2,SIRPA,SPI1
Synaptic Long Term Depression	0.347	0.0212	CRHR1,KRAS,PDIA3,PLA2R1
Androgen Signaling	0.347	0.0221	EP300,GNB5,GNG4
HER-2 Signaling in Breast Cancer	0.344	0.0238	CASP9,KRAS
VEGF Family Ligand-Receptor Interactions	0.344	0.0238	KRAS,NRP2
ILK Signaling	0.343	0.0211	ACTG1,RHOT2,SNAI1,VCL
Retinoate Biosynthesis I	0.343	0.0303	SDR9C7
PI3K Signaling in B Lymphocytes	0.338	0.0217	KRAS,PDIA3,PLEKHA4
HIPPO signaling	0.338	0.0235	LATS1,PPP1R14A
IL-4 Signaling	0.338	0.0235	HLA-B,KRAS
DNA Methylation and Transcriptional Repression Signaling	0.333	0.0294	SAP30
Role of JAK2 in Hormone-like Cytokine Signaling	0.333	0.0294	SIRPA
Insulin Receptor Signaling	0.333	0.0216	KRAS,PPP1R14A,RPTOR
Neuroinflammation Signaling Pathway	0.333	0.02	GABRB2,HLA-B,MAPK6,MAPT,NFE2L2,SOD2
TWEAK Signaling	0.324	0.0286	CASP9
Acute Myeloid Leukemia Signaling	0.316	0.0225	KRAS,SPI1
Crosstalk between Dendritic Cells and Natural Killer Cells	0.316	0.0225	ACTG1,HLA-B
B Cell Development	0.316	0.0278	HLA-B
Regulation of IL-2 Expression in Activated and Anergic T Lymphocytes	0.316	0.0225	KRAS,LAT
Gap Junction Signaling	0.313	0.0202	ACTG1,KRAS,PDIA3,TUBG1
Altered T Cell and B Cell Signaling in Rheumatoid Arthritis	0.312	0.0222	HLA-B,TNFSF13
Superpathway of Methionine Degradation	0.307	0.027	BHMT2
Notch Signaling	0.307	0.027	DTX2
IL-8 Signaling	0.306	0.02	GNB5,GNG4,KRAS,RHOT2
Prostate Cancer Signaling	0.306	0.022	CASP9,KRAS
IL-1 Signaling	0.306	0.022	GNB5,GNG4
Death Receptor Signaling	0.306	0.022	ACTG1,CASP9
Docosahexaenoic Acid (DHA) Signaling	0.299	0.0263	CASP9
April Mediated Signaling	0.292	0.0256	TNFSF13
Fcγ Receptor-mediated Phagocytosis in Macrophages and Monocytes	0.291	0.0213	ACTG1,EZR
CCR5 Signaling in Macrophages	0.291	0.0213	GNB5,GNG4
Melanocyte Development and Pigmentation Signaling	0.291	0.0213	EP300,KRAS
ErbB Signaling	0.291	0.0213	KRAS,NRG3
Communication between Innate and Adaptive Immune Cells	0.281	0.0208	HLA-B,TNFSF13
TGF-β Signaling	0.281	0.0208	EP300,KRAS
ATM Signaling	0.277	0.0206	CBX1,GADD45G
Role of PKR in Interferon Induction and Antiviral Response	0.277	0.0244	CASP9
nNOS Signaling in Skeletal Muscle Cells	0.277	0.0244	SNTB2
mTOR Signaling	0.274	0.019	KRAS,RHOT2,RPS17,RPTOR
Gustation Pathway	0.274	0.0195	P2RX2,PDE4B,TULP2
PKCθ Signaling in T Lymphocytes	0.27	0.0194	HLA-B,KRAS,LAT
Retinol Biosynthesis	0.27	0.0238	DDHD2
Gαq Signaling	0.264	0.0191	GNB5,GNG4,RHOT2
Oncostatin M Signaling	0.263	0.0233	KRAS
BAG2 Signaling Pathway	0.263	0.0233	MAPT
Role of RIG1-like Receptors in Antiviral Innate Immunity	0.256	0.0227	EP300
HOTAIR Regulatory Pathway	0.256	0.0189	EP300,PCDHB5,SETDB1
Mouse Embryonic Stem Cell Pluripotency	0.251	0.0194	FZD7,KRAS
Sumoylation Pathway	0.251	0.0194	EP300,RHOT2
IGF-1 Signaling	0.247	0.0192	CASP9,KRAS
Stearate Biosynthesis I (Animals)	0.244	0.0217	SLC27A2
Dopamine-DARPP32 Feedback in cAMP Signaling	0.243	0.0184	ATP2A1,PDIA3,PPP1R14A
T Cell Receptor Signaling	0.243	0.019	KRAS,LAT
nNOS Signaling in Neurons	0.238	0.0213	CAPN1
Ephrin A Signaling	0.238	0.0213	EFNA3
Triacylglycerol Degradation	0.238	0.0213	DDHD2
HMGB1 Signaling	0.237	0.0182	KRAS,RHOT2,TNFSF13
Graft-versus-Host Disease Signaling	0.232	0.0208	HLA-B
Pancreatic Adenocarcinoma Signaling	0.228	0.0183	CASP9,KRAS
Autoimmune Thyroid Disease Signaling	0.227	0.0204	HLA-B
Melanoma Signaling	0.221	0.02	KRAS
Primary Immunodeficiency Signaling	0.221	0.02	TAP2
TNFR1 Signaling	0.221	0.02	CASP9
CD27 Signaling in Lymphocytes	0.206	0.0189	CASP9
Phototransduction Pathway	0.206	0.0189	GNB5
Glucocorticoid Receptor Signaling	0	0.0149	EP300,KRAS,MED1,PCK1,TAT
Natural Killer Cell Signaling	0	0.0168	KRAS,LAT
Leukocyte Extravasation Signaling	0	0.0152	ACTG1,EZR,VCL
Fc Epsilon RI Signaling	0	0.0171	KRAS,LAT
Acute Phase Response Signaling	0	0.0112	KRAS,SOD2
Hepatic Cholestasis	0	0.0109	SREBF1,TNFSF13
Hepatic Fibrosis / Hepatic Stellate Cell Activation	0	0.00538	LEPR
FXR/RXR Activation	0	0.0159	PPARGC1A,SREBF1
PXR/RXR Activation	0	0.0154	PPARGC1A
Regulation of Actin-based Motility by Rho	0	0.0106	RHOT2
Erythropoietin Signaling	0	0.0132	KRAS
Clathrin-mediated Endocytosis Signaling	0	0.0104	ACTG1,AP1G1
IL-12 Signaling and Production in Macrophages	0	0.0152	EP300,SPI1
Role of Pattern Recognition Receptors in Recognition of Bacteria and Viruses	0	0.00649	TNFSF13
FcγRIIB Signaling in B Lymphocytes	0	0.0133	KRAS
LPS-stimulated MAPK Signaling	0	0.0122	KRAS
NF-κB Activation by Viruses	0	0.0122	KRAS
IL-3 Signaling	0	0.0127	KRAS
IL-17 Signaling	0	0.0125	KRAS
Thrombopoietin Signaling	0	0.0159	KRAS
Induction of Apoptosis by HIV1	0	0.0164	CASP9
IL-15 Production	0	0.00826	FES
T Helper Cell Differentiation	0	0.0137	HLA-B
CD28 Signaling in T Helper Cells	0	0.0167	HLA-B,LAT
IL-15 Signaling	0	0.0141	KRAS
Reelin Signaling in Neurons	0	0.0155	ARHGEF10,MAPT
Melatonin Signaling	0	0.0139	PDIA3
Neuropathic Pain Signaling In Dorsal Horn Neurons	0	0.0099	PDIA3
Factors Promoting Cardiogenesis in Vertebrates	0	0.0108	FZD7
CNTF Signaling	0	0.0175	KRAS
Renin-Angiotensin Signaling	0	0.00847	KRAS
Corticotropin Releasing Hormone Signaling	0	0.0069	CRHR1
Mitotic Roles of Polo-Like Kinase	0	0.0152	CAPN1
HGF Signaling	0	0.00901	KRAS
FLT3 Signaling in Hematopoietic Progenitor Cells	0	0.0125	KRAS
GNRH Signaling	0	0.00578	KRAS
Cholecystokinin/Gastrin-mediated Signaling	0	0.0168	KRAS,RHOT2
Human Embryonic Stem Cell Pluripotency	0	0.00741	FZD7
Aldosterone Signaling in Epithelial Cells	0	0.0127	KRAS,PDIA3
Role of NANOG in Mammalian Embryonic Stem Cell Pluripotency	0	0.0168	FZD7,KRAS
Type I Diabetes Mellitus Signaling	0	0.018	CASP9,HLA-B
Basal Cell Carcinoma Signaling	0	0.0139	FZD7
Allograft Rejection Signaling	0	0.0116	HLA-B
Glioma Signaling	0	0.00909	KRAS
Bladder Cancer Signaling	0	0.0103	KRAS
Type II Diabetes Mellitus Signaling	0	0.0141	SLC27A2,SMPD2
Chronic Myeloid Leukemia Signaling	0	0.00971	KRAS
Gα12/13 Signaling	0	0.0154	CDH9,KRAS
ERK5 Signaling	0	0.0139	KRAS
Cdc42 Signaling	0	0.00599	HLA-B
PAK Signaling	0	0.0103	KRAS
Rac Signaling	0	0.00893	KRAS
Role of Osteoblasts, Osteoclasts and Chondrocytes in Rheumatoid Arthritis	0	0.0136	CASP9,CTSK,FZD7
Ovarian Cancer Signaling	0	0.0144	FZD7,KRAS
Atherosclerosis Signaling	0	0.00794	PLA2R1
Role of Macrophages, Fibroblasts and Endothelial Cells in Rheumatoid Arthritis	0	0.016	CEBPZ,FZD7,KRAS,PDIA3,PRSS3
Regulation of eIF4 and p70S6K Signaling	0	0.0127	KRAS,RPS17
Role of Wnt/GSK-3β Signaling in the Pathogenesis of Influenza	0	0.0128	FZD7
Role of PI3K/AKT Signaling in the Pathogenesis of Influenza	0	0.0156	CASP9
MSP-RON Signaling Pathway	0	0.0172	ACTG1
OX40 Signaling Pathway	0	0.0111	HLA-B
Cell Cycle Control of Chromosomal Replication	0	0.0179	ORC5
Role of Tissue Factor in Cancer	0	0.00855	KRAS
NGF Signaling	0	0.0175	KRAS,SMPD2
Telomerase Signaling	0	0.00935	KRAS
eNOS Signaling	0	0.00629	CASP9
Netrin Signaling	0	0.0154	ABLIM3
Nicotine Degradation III	0	0.0179	CYP51A1
Nicotine Degradation II	0	0.0154	CYP51A1
Agranulocyte Adhesion and Diapedesis	0	0.0104	ACTG1,EZR
Granulocyte Adhesion and Diapedesis	0	0.00559	EZR
Regulation of the Epithelial-Mesenchymal Transition Pathway	0	0.0156	FZD7,KRAS,SNAI1
Sperm Motility	0	0.0179	FES,PDE4B,PDIA3,PLA2R1
STAT3 Pathway	0	0.00741	KRAS
Oxidative Phosphorylation	0	0.00917	NDUFS1
Cell Cycle: G1/S Checkpoint Regulation	0	0.0149	GNL3
ERK/MAPK Signaling	0	0.0104	KRAS,PPP1R14A
SAPK/JNK Signaling	0	0.0098	KRAS
PI3K/AKT Signaling	0	0.00575	KRAS
PTEN Signaling	0	0.0159	CASP9,KRAS
Nitric Oxide Signaling in the Cardiovascular System	0	0.0101	ATP2A1
Protein Ubiquitination Pathway	0	0.011	HLA-B,TAP2,USP13
IL-2 Signaling	0	0.0164	KRAS
JAK/Stat Signaling	0	0.0125	KRAS
GABA Receptor Signaling	0	0.0105	GABRB2
B Cell Receptor Signaling	0	0.00541	KRAS
Wnt/β-catenin Signaling	0	0.0116	EP300,FZD7
Chemokine Signaling	0	0.0125	KRAS
Neurotrophin/TRK Signaling	0	0.0132	KRAS
Dopamine Receptor Signaling	0	0.013	PPP1R14A
p38 MAPK Signaling	0	0.00847	MAPT
Glutamate Receptor Signaling	0	0.0175	HOMER3
NF-κB Signaling	0	0.0112	EP300,KRAS
IL-6 Signaling	0	0.008	KRAS
PDGF Signaling	0	0.0116	KRAS
BMP signaling pathway	0	0.0118	KRAS
GPCR-Mediated Integration of Enteroendocrine Signaling Exemplified by an L Cell	0	0.0137	PDIA3
GPCR-Mediated Nutrient Sensing in Enteroendocrine Cells	0	0.0179	GNG4,PDIA3
Phagosome Formation	0	0.016	PDIA3,RHOT2
Macropinocytosis Signaling	0	0.0132	KRAS
Cancer Drug Resistance By Drug Efflux	0	0.0172	KRAS
Th1 and Th2 Activation Pathway	0	0.0117	HLA-B,SPI1
Th1 Pathway	0	0.00826	HLA-B
Th2 Pathway	0	0.0147	HLA-B,SPI1
GP6 Signaling Pathway	0	0.0168	LAMA2,LAT
Opioid Signaling Pathway	0	0.0162	EP300,GRK6,KRAS,MAPK6
Iron homeostasis signaling pathway	0	0.0146	ARNT,SLC25A37
SPINK1 Pancreatic Cancer Pathway	0	0.0167	PRSS3
NER Pathway	0	0.00971	EP300
Endocannabinoid Neuronal Synapse Pathway	0	0.0156	MAPK6,PDIA3
Apelin Endothelial Signaling Pathway	0	0.0174	ARNT,KRAS
Cardiac Hypertrophy Signaling (Enhanced)	0	0.0164	ATP2A1,EP300,FZD7,KRAS,PDE4B,PDIA3,TNFSF13,TULP2
T Cell Exhaustion Signaling Pathway	0	0.0114	HLA-B,KRAS
Systemic Lupus Erythematosus In B Cell Signaling Pathway	0	0.00727	KRAS,TNFSF13
White Adipose Tissue Browning Pathway	0	0.0155	PPARGC1A,RXRB
Hepatic Fibrosis Signaling Pathway	0	0.0163	FZD7,KRAS,LEPR,RHOT2,SNAI1,SOD2
Calcium Signaling	0	0.0146	ATP2A1,EP300,TNNT2
GM-CSF Signaling	0	0.0143	KRAS
