# Supplementary material for: Multi-omics integration analysis identifies novel genes for alcoholism with potential overlap with neurodegenerative diseases
Source: Nat Commun. 2021 Aug 20;12:5071. doi: 10.1038/s41467-021-25392-y (PMC8379159; doi:10.1038/s41467-021-25392-y)
Supplement: Supplementary file 12 — Supplementary Data 9 [file 41467_2021_25392_MOESM12_ESM.xlsx]

## Sheet: combined_AUD_dpw_meta_mtag_snpi
Supplementary Data 9: SMR analysis using summary statistics of AUD and DPW meta-analysis using MTAG
Supplementary table 9a
SNP	Gene	A1	A2	SMR beta	SMR SE	SMR P	Heidi
2:27716004:T:C	ENSG00000138002:IFT172	C	T	0.279409	0.0569697	9.36603e-07	1.38297e-08
11:47655752:C:T	ENSG00000109919:MTCH2	T	C	-0.0896737	0.0137851	7.76323e-11	1.39916e-12
11:47622412:G:A	ENSG00000172247:C1QTNF4	A	G	0.309655	0.063431	1.05143e-06	0.00406992
16:30107781:A:G	ENSG00000090238:YPEL3	G	A	-0.338917	0.0723466	2.80467e-06	0.00300096
11:47758531:A:G	ENSG00000030066:NUP160	G	A	0.161534	0.0317921	3.75541e-07	0.0020645
4:100298398:G:T	ENSG00000196616:ADH1B	T	G	-0.167974	0.0355519	2.30395e-06	0.000203388
Supplementary table 5a: SMR analysis using GWAS meta-analysis (MTAG) results fro AUD and DPW GWASs (AUD P 5 x 10-5; DPW P 5 x 10-5) and eQTL meta-analysis from adult brain (eQTL P 5 x 10-8). This table is restricted to SNPs that passed multiple testing threshold as defined above. Table lists each SNP that was priortized by SMR analysis that is associated with expression of corresponding gene (col…
Supplementary table 9b
SNP	Gene	A1	A2	SMR beta	SMR SE	SMR P	Heidi
rs56030824	SPI1;SPI1	A	G	0.665434	0.130029	3.0949e-07	3.57125e-07
rs1317149	NA	T	C	0.526545	0.101206	1.96428e-07	1.4667e-06
Supplementary table 5b: SMR analysis using GWAS meta-analysis (MTAG) results from AUD and DPW GWASs (AUD P 5 x 10-5; DPW P 5 x 10-5) and mQTL data from fetal brain (mQTL P 5 x 10-8). This table is restricted to SNPs that passed multiple testing threshold as defined above. Table lists each SNP that was priortized by SMR analysis that is associated with methylation of corresponding gene (column 2) …
Supplementary table 9c
SNP	Gene	A1	A2	SMR beta	SMR SE	SMR P	Heidi
rs11126999	cg15478930	G	A	0.0389042	0.00750277	2.15661e-07	3.45929e-13
rs7580759	cg20102877	C	T	-0.013199	0.00205526	1.34437e-10	1.51523e-20
rs1262430	cg02592271	T	C	-0.0135344	0.00211092	1.4399e-10	7.33948e-29
rs780107	cg24768116	A	G	-0.0133356	0.00209486	1.94202e-10	2.15179e-28
rs10181100	cg22903471	G	A	-0.0387884	0.0074244	1.74672e-07	4.46604e-05
rs2293571	cg26034919	G	A	-0.011768	0.00180487	7.02308e-11	6.71521e-19
rs11039157	cg04959790	G	A	0.0344835	0.00694476	6.85593e-07	0.00751424
rs10838694	cg12841566	G	A	-0.0350223	0.00819772	1.9355e-05	0.152058
rs112060627	cg04692506	A	G	0.0282098	0.00607402	3.41163e-06	0.0128803
rs10742803	cg25321935	A	G	-0.0363204	0.00575481	2.76684e-10	8.23801e-14
rs35496532	cg09580214	T	C	-0.015261	0.00202987	5.55113e-14	2.63115e-15
rs1317149	cg05585544	T	C	0.0231808	0.00463475	5.68768e-07	3.82301e-05
rs12799623	cg17282004	A	G	0.0297767	0.00492268	1.45867e-09	0.00354421
rs12363232	cg06911753	T	C	-0.0371511	0.00662483	2.04845e-08	1.4469e-07
rs12419692	cg02848401	A	C	-0.0282688	0.00463422	1.06057e-09	2.5772e-06
rs6485763	cg18589874	C	T	-0.0545439	0.0102686	1.08603e-07	0.00102961
rs2290851	cg14906763	T	C	-0.030357	0.00481586	2.90906e-10	0.00118363
rs2734849	cg14373873	G	A	-0.0130435	0.00190755	8.04059e-12	0.000107981
rs28756401	cg01801090	G	A	0.0171855	0.00273121	3.12841e-10	0.0568497
rs9932605	cg26613239	A	G	0.0500109	0.0107527	3.30334e-06	1.39368e-06
rs8060511	cg06326092	C	A	-0.0116142	0.00181684	1.63159e-10	1.50174e-06
rs73530179	cg12400121	A	G	-0.0293018	0.00521418	1.91356e-08	1.50239e-08
Supplementary table 5c: SMR analysis using GWAS meta-analysis (MTAG) results fro AUD and DPW GWASs (AUD P 5 x 10-5; DPW P 5 x 10-5) and mQTL data from adult brain (mQTL P 5 x 10-8). This table is restricted to SNPs that passed multiple testing threshold as defined above. Table lists each SNP that was priortized by SMR analysis that is associated with methylation of corresponding gene (column 2) a…
Supplementary table 9d
SNP	Gene	A1	A2	SMR beta	SMR SE	SMR P	Heidi
Supplementary table 5c: SMR analysis using GWAS meta-analysis (MTAG) results fro AUD and DPW GWASs (AUD P 5 x 10-5; DPW P 5 x 10-5) and eQTL data from fetal brain (mQTL P 5 x 10-8). This table is restricted to SNPs that passed multiple testing threshold as defined above. No SNP survived the threshold.
